# Supplementary material for: Measuring and understanding social-emotional behaviors in preschoolers from rural Pakistan
Source: PLoS One. 2018 Nov 27;13(11):e0207807. doi: 10.1371/journal.pone.0207807 (PMC6258542; doi:10.1371/journal.pone.0207807)
Supplement: S1 File — (CSV) [file pone.0207807.s004.csv]

id	gender	en	rs	anaemia	matedu_b	numsib_b	hfia2bin	socemo24	wealth_b	srqtot12	hom_t18	haz24	coglan24	sdq_1	sdq_2	sdq_3	sdq_4	sdq_5	sdq_6	sdq_7	sdq_8	sdq_9	sdq_10	sdq_11	sdq_12	sdq_13	sdq_14	sdq_15	sdq_16	sdq_17	sdq_18	sdq_19	sdq_20	sdq_21	sdq_22	sdq_23	sdq_24	sdq_25
1	0	0	1	1	0	3	1	80	-0.752077763146106	9	32	-6.63	52.5	2	2	0	0	2	2	2	2	2	2	0	2	2	2	0	2	1	0	2	2	0	0	0	2	0
2	0	0	0	0	0	2	0	85	1.26149640297073	5	20	-5.98	58	2	0	0	1	2	0	1	0	0	1	0	0	0	1	1	1	1	0	0	1	2	0	0	2	0
3	1	1	1	0	5	3	1	105	-0.670089208797082	13	34	-5.96	74.5	2	2	1	0	2	1	1	0	2	0	2	2	0	2	0	2	2	1	0	1	0	0	0	2	0
4	0	1	0	1	5	2	0	105	-0.809049844613698	3	35	-5.69	52.5	2	2	0	2	2	0	2	0	2	0	2	0	0	2	0	0	2	2	0	2	0	0	2	0	0
5	0	1	0	0	0	0	0	85	-0.654039974471166	0	38	-5.58	84.5	2	1	1	1	2	1	2	0	2	0	2	1	0	2	0	0	2	1	1	2	0	0	0	1	0
6	1	0	1	1	0	9	1	60	-0.938152302935862	15	18	-5.48	60	2	0	1	2	1	0	1	0	2	0	2	2	0	2	0	2	1	0	1	1	0	0	1	0	0
7	1	1	0	1	0		0	70	-0.812012130173657			-5.47	65.5	0	1	0	0	2	2	2	0	0	1	0	2	0	0	0	0	0	1	0	2	0	0	0	2	2
8	1	1	0	1	0	1	1	75	-0.827791017691931	4	29	-5.46	60	1	2	0	1	1	1	1	1	0	1	0	2	1	1	2	0	1	0	1	1	1	0	0	1	1
9	0	1	1	0	0	1	0	85	-0.677310089257261	5	25	-5.41	70.5	2	1	0	2	1	2	2	0	2	0	2	0	0	1	0	0	2	0	0	1	1	0	0	2	0
10	1	0	1	1	0	5	0	80	-0.937780098968454	4	31	-5.35	79.5	2	2	0	0	2	2	1	0	2	0	2	2	0	2	0	0	2	0	0	2	0	0	0	0	0
11	1	0	1	1	0	5	1	60	-0.986641064953805	12	35	-5.34	69.5	1	1	1	1	1	1	1	0	0	1	2	0	0	1	1	2	1	0	2	1	1	0	0	2	0
12	1	0	0	0	0	2	1	85	-0.973195529587297	9	27	-5.3	54	0	2	0	0	1	0	1	0	0	0	2	2	0	2	1	0	0	0	0	1	2	0	0	0	1
13	0	0	0	1	0	2	0	85	-0.802120934680733	6	25	-5.26	62.5	1	0	0	0	1	0	0	0	1	0	2	0	1	1	0	0	2	0	0	2	2	0	0	0	0
14	0	1	1	0	0	6	0	85	-0.289103664471303	1	22	-5.24	69	0	0	0	0	2	0	2	0	1	0	2	0	0	2	0	0	2	0	0	2	0	1	0	1	0
15	0	0	1	1	0	5	1	60	-0.266756709596791	3	26	-5.23	55.5	2	0	0	0	2	0	1	0	0	0	2	2	1	2	0	2	1	0	0	0	0	0	0	0	0
16	0	1	1	1	0	0	0	100	-0.875102106057816	10	24	-5.23	78	2	2	0	0	2	0	1	0	2	0	2	1	0	1	1	2	1	1	1	0	2	0	2	1	1
17	1	1	1	1	0	5	1	60	-0.626532937095219	2	34	-5.16	80.5	1	2	1	1	2	0	2	0	0	1	1	1	2	1	1	2	1	0	2	2	2	0	0	2	0
18	1	1	1	1	0	2	0	70	-0.716252058795942	15	33	-5.16	60	1	1	0	0	2	0	0	0	2	0	0	0	0	1	0	0	2	0	0	0	0	0	0	0	0
19	0	1	0	1	0	4	0	85	-0.770107875075017	1	21	-5.12	82	2	0	0	2	2	0	2	0	2	0	2	0	0	2	0	1	2	1	1	2	2	0	0	0	2
20	0	1	0	0	0	0	0	70	-0.403448925994894	0	22	-5.05	67	0	0	0	1	2	1	1	1	0	0	2	1	1	0	1	0	2	0	0	1	1	0	1	1	1
21	1	0	0	0	0	1	0	85	-0.804537681434274	9	20	-5.03	74.5	2	2	1	2	0	0	2	0	2	0	2	2	0	2	0	0	2	0	2	2	0	0	1	0	0
22	1	0	1	1	0	2	1	60	-0.9427042451214	1	16	-5	55.5	0	2	0	0	1	0	2	0	0	2	2	2	2	2	0	0	2	1	1	0	2	1	0	1	0
23	0	0	1	0	0	4	0	70	-0.235088941750922	7	35	-4.94	68.5	1	2	0	0	2	1	2	0	2	2	2	1	0	2	2	0	2	0	0	2	2	0	0	1	0
24	1	0	1	1	0	1	1	60	-0.812012130173657	2		-4.93	62.5	2	2	0	2	2	0	0	0	2	2	0	0	0	2	0	0	1	0	0	2	0	0	0	0	2
25	1	1	0	0	5	1	0	105	-0.801072284964354	0	25	-4.88	80.5	2	2	0	2	2	0	2	0	2	0	2	2	0	2	0	0	2	0	0	2	0	0	0	0	0
26	1	1	1	1	0	10	1	85	1.02151657832093	7	28	-4.82	81	2	1	1	1	2	2	2	0	0	0	2	2	1	2	0	1	2	0	1	1	0	0	0	2	0
27	0	0	1	1	0	3	1	95	-0.752077763146106	9	31	-4.78	72	2	2	1	0	2	1	0	0	1	1	2	1	1	1	0	2	1	1	0	2	1	0	0	2	1
28	0	1	1	1	0	3	0	70	-0.670089208797082	7	33	-4.77	70.5	2	1	0	2	2	0	2	0	1	0	2	0	0	2	0	0	2	0	0	1	0	0	0	1	0
29	0	0	0	1	0	2	1	95	0.284039849409987	7	28	-4.76	63.5	0	2	0	0	2	2	1	0	0	0	0	2	1	1	1	0	2	0	0	0	0	0	0	1	0
30	1	0	1	1	0	6	1	65	-0.880295479190628	12	22	-4.74	71	2	2	1	2	0	0	2	0	2	1	2	2	0	2	0	0	0	0	0	0	2	0	0	0	0
31	1	1	1	1	0	1	1	75	-0.85754313852886	7	29	-4.72	87	0	2	0	0	2	2	2	0	2	1	2	1	0	2	0	1	2	0	1	1	0	0	1	0	0
32	1	0	1	0	0	11	0	115	-0.785930064188938	9	29	-4.7	74	2	2	0	0	1	0	2	0	2	0	2	0	0	2	0	2	2	0	0	2	0	0	0	2	0
33	1	1	1	1	0	5	1	100	-0.634034263014415	5	37	-4.7	56.5	2	0	0	2	0	0	1	0	2	0	0	0	0	0	2	0	2	0	2	2	2	0	0	0	0
34	1	0	1	1	0	8	1	80	-0.894215483103457	3	34	-4.7	71	2	1	1	0	1	1	2	0	2	0	2	0	0	2	0	0	0	0	1	2	0	0	0	1	0
35	1	0	0	0	0		1	90	-0.879614269237241		23	-4.7	57	0	0	1	2	2	1	2	0	2	1	2	0	0	1	1	2	2	0	1	2	1	0	2	2	0
36	0	0	1	1	0	3	1	60	-0.768756520294639	15	31	-4.65	54	0	0	2	2	2	0	2	1	1	1	2	2	1	2	0	2	2	1	1	2	0	0	0	1	2
37	0	1	1	1	0	4	1	55	-0.812012130173657	10	23	-4.63	60	2	0	0	1	1	1	2	0	1	0	2	0	0	2	0	2	2	0	0	1	0	0	1	2	1
38	0	1	0	1	0	2	0	70	-0.731394279571358	5	35	-4.62	67	0	1	1	0	2	0	2	0	0	0	0	2	0	2	2	2	2	0	2	2	2	0	0	2	1
39	0	1	1	1	0	3	0	75	-0.440001423695968	8	36	-4.6	65	2	0	1	2	2	0	2	0	2	1	2	0	0	2	0	0	2	0	0	2	0	0	2	2	0
40	1	0	0	1	5	1	1	100	-0.627131930542273	14	32	-4.57	69	2	1	0	0	2	0	2	0	0	0	2	0	0	2	0	0	2	0	0	1	1	0	0	0	1
41	0	1	0	1	0	9	0	75	-0.855948950006062	14	23	-4.53	67	0	0	1	0	2	0	1	0	2	0	0	0	0	1	0	1	2	0	2	2	2	0	0	2	0
42	1	1	1	1	0	10	1	140	-0.89903665226886	2	25	-4.52	84.5	2	1	0	1	2	1	1	0	1	1	1	2	0	2	0	2	2	0	0	2	1	0	0	0	0
43	1	0	0	0	0	1	1	85	-0.769205190515154	12	18	-4.5	65	1	2	1	0	1	0	1	0	1	1	2	2	0	2	1	0	2	2	1	1	1	2	0	0	1
44	1	0	0	1	0	3	0	85	-0.893843279136049	8	24	-4.5	59.5	2	2	0	0	0	0	2	0	0	0	2	0	0	2	0	0	2	0	1	2	1	0	0	1	0
45	0	1	0	1	0	1	0	85	-0.9427042451214	4	25	-4.49	73.5	2	2	0	0	2	0	2	0	2	2	2	2	2	2	0	0	2	0	2	1	0	0	0	2	0
46	1	1	1	1	0	0	1	95	0.816333477847949	4	33	-4.49	77	2	0	0	1	2	2	2	0	1	1	2	0	0	2	0	0	2	1	2	2	0	0	2	0	0
47	1	0	1	1	0	1	1	95	-0.735169694331095	7	33	-4.49	79.5	2	0	0	2	2	0	2	1	2	0	2	2	1	1	2	0	2	0	1	2	0	0	0	0	0
48	0	0	1	0	0	3	1	75	0.212354411769822	11	36	-4.44	96	2	1	0	2	0	2	2	0	2	0	2	0	0	1	0	0	2	0	2	2	1	0	2	2	0
49	1	0	1	0	5	1	0	85	1.90567346340534	3	37	-4.4	83	2	2	0	2	0	0	2	0	2	2	2	0	0	2	2	2	2	0	0	2	2	0	2	2	0
50	1	1	0	0	5	3	0	65	-0.118433924544545	11	21	-4.38	67	0	0	1	0	2	2	0	0	2	0	2	2	0	0	2	2	2	0	2	2	2	1	0	2	0
51	1	0	1	1	0	3	1	60	-0.282873493337802	4	30	-4.33	51	2	1	1	2	2	0	2	0	2	2	2	0	0	1	0	0	2	0	2	2	2	0	1	1	0
52	1	0	1	1	6	5	0	95	0.618137019701545	5	31	-4.32	84	2	2	0	2	0	0	2	0	2	2	2	0	0	2	0	0	2	0	2	1	0	0	0	0	0
53	0	0	1	0	0	5	1	80	-0.659462356040517	16	26	-4.31	73	1	2	1	0	2	0	2	0	1	0	2	1	0	2	0	0	2	0	1	1	2	0	0	2	0
54	0	1	0	1	3	2	0	80	-0.594110843257707	7	32	-4.3	72	2	0	0	2	1	0	1	0	0	0	0	0	0	1	0	0	2	0	2	0	1	0	0	1	1
55	0	0	0	1	6	3	1	75	-0.569427288082223	12	23	-4.29	55.5	2	2	0	2	1	1	2	0	2	1	2	0	1	2	0	0	2	0	1	2	1	0	1	2	0
56	0	0	1	0	0	11	0	115	-0.26275044048474	9	27	-4.28	76	2	2	0	0	2	2	2	0	2	2	0	1	0	2	0	0	2	2	1	2	0	0	0	0	0
57	0	1	0		0	5	1	65	-0.552223330415851	19	34	-4.27	55.5	0	0	1	1	1	1	1	0	0	0	0	1	0	0	0	0	0	0	1	0	2	0	0	2	2
58	0	1	1	1	0		1	100	-0.573486483661693		29	-4.24	97	2	0	0	1	2	0	2	0	2	0	2	1	0	2	0	0	2	0	0	2	0	0	2	2	2
59	1	0	1	1	0		1	75	-0.746709545209967		32	-4.22	67	2	0	0	1	2	0	2	0	2	2	2	0	0	2	0	2	2	0	0	0	0	0	0	0	0
60	1	1	1	1	0	2	1	75	-0.670089208797082	9	38	-4.22	71	2	2	1	0	2	2	1	1	2	1	2	2	2	2	0	0	2	1	0	2	2	0	0	0	0
61	0	0	1	1	0	2	1	85	0.90558137486283	5	31	-4.2	83	2	1	1	0	2	1	2	1	2	0	2	1	1	1	1	0	1	0	0	2	2	0	0	2	0
62	1	1	0	0	0	2	0	75	-0.483083975940406	2	24	-4.19	72	0	0	1	1	1	0	2	0	2	0	2	1	0	1	1	0	2	0	2	0	0	0	0	0	0
63	0	1	0	1	0	2	0	65	0.0260966873582788	1	29	-4.17	69.5	0	2	0	1	2	0	1	0	2	0	2	1	0	1	1	2	0	0	2	0	2	0	0	0	2
64	0	0	0	1	0	3	1	100	-0.81967990220969	8	28	-4.17	52.5	1	2	1	0	2	0	2	0	2	0	0	0	2	2	0	2	2	0	1	2	2	0	0	2	0
65	0	0	1	1	0	2	0	75	-0.648706206787358	7	25	-4.15	84.5	2	0	2	1	1	2	1	1	2	0	2	0	0	1	0	2	2	0	2	2	0	0	0	2	0
66	1	1	0	0	0	1	0	100	-0.555076953408123	1	38	-4.15	87	2	1	0	0	2	0	0	0	2	0	0	2	0	1	2	2	1	0	2	2	2	0	0	2	0
67	0	1	1	1	0	1	0	120	-0.672250955923955	1	36	-4.14	78	2	2	0	2	2	0	0	0	2	0	2	2	1	2	0	0	2	2	0	2	1	0	1	0	0
68	1	1	1	1	5	6	0	80	-0.942292262147879	6	38	-4.13	79.5	1	0	0	1	2	1	2	0	1	0	2	0	2	1	1	1	2	0	2	2	2	0	0	1	0
69	0	0	0	1	0	2	0	65	-0.872139820497857	17	24	-4.12	65.5	2	0	1	2	0	1	1	0	2	1	2	0	0	2	1	2	1	1	0	2	0	0	0	1	1
70	0	0	1	1	0	0	1	90	-0.872139820497857	8	30	-4.12	85.5	2	2	1	2	2	0	2	0	2	2	2	2	0	1	1	2	2	0	1	1	0	0	1	2	0
71	0	1	1		0	1	1	65	-0.919038925890221	5	23	-4.11	51	1	0	0	0	0	0	1	0	0	0	0	0	0	2	1	2	1	0	1	1	0	0	0	2	1
72	1	1	1	1	10	0	0	90	0.179618746978526	8	38	-4.08	87	1	1	0	2	2	0	1	0	1	0	2	0	0	2	0	0	2	1	1	2	0	0	1	1	0
73	1	0	0	1	0	2	0	65	-0.828203000665452	9	30	-4.07	84.5	1	2	0	0	2	0	1	2	2	0	0	1	0	2	1	0	2	0	1	2	2	0	0	2	0
74	1	1	1	1	0	7	1	80	-0.672505955550623	14	28	-4.07	77	2	2	0	2	2	0	2	0	2	1	1	0	0	2	0	2	2	0	2	2	2	0	0	1	0
75	0	0	1	1	0	2	1	95	0.208754703013781	17	36	-4.07	81	2	0	0	2	0	0	2	0	0	0	0	0	0	2	0	0	2	1	0	2	0	1	2	1	0
76	1	0	0	0	0	2	1	110	-0.721445431928754	3	21	-4.05	72	2	1	1	0	0	1	1	0	2	1	0	1	0	2	0	1	2	0	0	1	0	0	1	2	1
77	1	0	0	0	0				-0.894215483103457		29	-4.04	60	2	2	0	1	1	0	2	0	1	0	1	0	0	1	0	1	2	0	1	1	2	0	1	1	1
78	1	1	1	1	0	2	1	140	-0.572291367417915	14	34	-4.04	76.5	2	2	1	0	2	0	2	0	0	0	2	0	1	2	0	0	2	0	1	2	0	0	0	0	0
79	1	0	0	0	0	1	0	90	0.0948491721395977	10	33	-4.04	80.5	2	2	0	2	2	0	0	1	2	2	2	2	2	2	0	2	2	0	2	2	2	0	0	2	0
80	0	0	0	1	0	1	0	95	0.140781116436014	13	29	-4.01	74.5	2	2	0	2	2	0	1	1	1	2	2	2	2	2	0	0	2	0	1	2	1	0	0	2	0
81	0	1	1	1	0	0	0	85	-0.942292262147879	3	29	-4	72	2	1	1	2	2	0	2	0	2	0	2	0	2	2	0	2	2	0	0	2	2	0	0	2	0
82	0	1	1	0	0	3	0	85	-0.986641064953805	7	23	-3.99	81.5	2	2	0	0	2	0	1	0	2	0	2	2	0	2	1	2	2	2	1	0	2	0	1	2	0
83	1	0	0	1	0	2	1	140	-0.806611070418512	2	23	-3.99	54	0	2	1	0	1	2	0	0	2	0	2	0	0	1	0	0	1	0	1	1	2	0	0	1	1
84	0	0	1	0	0	0	0	75	1.75763928855388	8	30	-3.99	77	2	2	0	2	0	0	2	0	2	0	2	1	0	2	0	0	2	0	0	2	2	0	0	0	0
85	0	0	1	1	0	8	1	80	-0.937780098968454	13	24	-3.99	71	2	0	0	2	2	0	2	0	2	1	0	2	0	2	0	0	2	0	1	2	0	0	0	1	0
86	1	1	0	1	0	3	1	65	-0.553285687201244	19	28	-3.99	63.5	2	0	0	1	2	0	1	0	0	0	1	2	1	2	1	2	1	0	2	0	2	0	0	0	0
87	0	1	0	0	0	1	0	90	-0.2740664389787	0	32	-3.97	74.5	0	0	0	1	0	2	1	0	1	0	2	0	0	2	1	0	2	0	0	2	0	0	1	0	0
88	1	0	0	1	0	9	0	75	-0.879614269237241	11	27	-3.97	66.5	2	1	0	0	2	0	2	0	2	1	2	0	0	2	0	0	2	0	0	0	1	0	0	0	0
89	0	0	0	1	0	3	1	95	-0.831125507219298	13	27	-3.96	61	1	2	0	2	1	0	1	0	0	1	2	1	1	2	0	1	1	0	1	2	0	0	0	1	0
90	0	0	0	1	0	9	0	85	0.74497334059716	11	28	-3.96	69.5	2	0	1	0	1	2	2	0	2	0	0	2	0	2	0	0	2	0	2	2	0	0	0	0	0
91	1	1	1	0	0	3	0	65	-0.679591848830441	8	37	-3.96	80.5	2	0	0	1	1	1	1	0	2	0	2	0	0	2	1	0	1	0	0	2	0	1	0	0	0
92	0	1	1	0	0	0	0	70	-0.244450953321203	8	25	-3.94	67	0	2	1	0	2	0	2	0	1	0	2	1	1	2	0	0	2	0	0	2	2	0	2	1	0
93	0	0	1	1	0	6	1	95	-0.607822079032189	5	32	-3.94	87	2	0	0	2	1	0	2	0	2	0	2	0	0	2	0	1	2	0	1	1	2	0	0	0	0
94	1	0	0	1	0	7	1	75	-0.986641064953805	13	26	-3.92	68.5	2	2	1	0	2	0	1	1	2	0	0	2	2	2	0	2	2	0	1	2	2	0	0	0	0
95	1	1	0	1	0	1	1	110	-0.987823270503081	1	36	-3.92	91	2	2	1	1	0	1	1	0	0	2	1	2	0	2	0	2	1	0	1	1	2	0	0	0	0
96	1	1	0	0	4	3	0	140	-0.765113024781293	4	32	-3.92	73	2	2	0	0	2	0	2	0	2	0	2	0	0	2	0	2	2	0	2	2	0	0	0	0	0
97	1	0	1	1	0	7	1	80	-0.452772222741991	16	37	-3.91	82	2	0	1	2	0	0	2	0	2	0	2	0	0	2	0	1	2	0	2	2	0	0	0	2	0
98	1	1	0	1	5	7	1	85	-0.702505736011434	17	36	-3.91	57	2	2	1	2	1	0	1	0	2	2	2	2	2	2	1	0	1	0	1	2	0	0	0	1	0
99	1	0	0	1	0	0	1	70	-0.923551089069646	10	24	-3.89	52.5	2	1	0	2	2	1	2	0	2	0	2	2	0	2	0	2	2	0	0	2	0	0	0	0	0
100	0	1	0	1	0	4	1	105	-0.611302371023672	11	36	-3.87	52.5	1	0	0	2	2	0	2	0	2	0	0	1	0	2	0	0	2	0	1	1	0	0	0	1	0
101	1	1	0	0	0	5	1	80	-0.594110843257707	11	29	-3.86	61.5	0	0	1	1	2	1	1	0	2	2	0	2	0	1	0	0	1	0	2	2	0	0	0	2	1
102	1	0	0	1	0	3	1	70	-0.923551089069646	10	26	-3.85	63.5	2	1	1	0	2	0	2	0	2	0	2	0	0	2	0	0	2	0	0	2	0	0	1	2	0
103	0	0	0	1	0	4	0	75	-0.360699560570511	2	28	-3.85	72	2	0	0	0	1	0	2	0	2	0	2	0	0	2	0	2	2	0	1	2	0	0	0	2	0
104	1	0	0	0	0	2	0	80	0.0948491721395977	3	22	-3.85	87	2	2	0	2	2	0	2	0	2	1	2	2	2	2	2	2	2	2	2	2	2	0	1	0	0
105	0	1	0	1	0	3	0	110	-0.630043544101905	6	29	-3.84	78	0	0	0	0	2	2	2	0	0	0	0	0	0	0	1	0	0	0	0	0	1	0	0	0	2
106	0	1	0	1	0	0	0	90	-0.9427042451214	2	34	-3.83	84.5	2	0	1	0	1	0	2	0	2	0	0	0	0	2	0	2	2	0	1	1	0	0	0	1	0
107	1	1	1	1	0	2	1	75	-0.83075330325189	12	27	-3.82	74.5	2	2	1	0	2	0	1	0	2	1	2	1	2	2	0	2	2	1	1	2	0	0	0	0	0
108	1	1	1	0	0	1	1	65	-0.875102106057816	8	28	-3.81	54	2	0	0	2	2	2	1	0	2	0	2	0	2	2	0	1	2	1	2	1	0	2	0	2	0
109	0	1	1	1	0	3	0	95	-0.244450953321203	2	37	-3.78	55.5	2	0	0	2	1	0	1	0	2	0	2	2	0	2	0	2	2	0	1	0	0	0	0	1	0
110	1	0	1	1	0	5	1	80	-0.657838723517247	14	28	-3.78	70.5	2	2	0	0	2	0	1	1	2	1	2	2	1	2	0	0	2	1	0	2	1	0	0	0	0
111	1	0	0	1	0	0	1	125	-0.9427042451214	5	22	-3.78	73.5	2	2	1	2	1	0	2	0	2	1	0	1	0	2	1	0	2	1	1	2	0	0	0	0	0
112	0	1	0	1	0	0	0	75	-0.809049844613698	12	32	-3.76	67	1	1	1	0	2	0	2	0	0	0	2	2	0	1	0	0	0	0	2	1	2	0	0	0	0
113	1	1	1	1	5	2	0	75	1.5094337057786	0	27	-3.76	70.5	2	2	1	1	2	0	1	0	2	0	2	2	0	2	0	2	1	0	1	0	2	0	1	0	0
114	1	1	1	0	0	2	1	110	-0.394837090023651	7	32	-3.75	87	2	2	0	0	2	2	1	0	2	0	2	2	2	2	0	0	2	1	0	2	2	1	1	0	0
115	0	1	1	0	0	2	1	95	-0.46737153084158	7	31	-3.74	81.5	2	0	0	2	0	0	2	0	2	0	2	0	0	2	0	1	2	0	0	2	0	0	0	2	0
116	1	0	1	1	0	1	1	140	-0.720413560740813	13	30	-3.74	61.5	2	2	0	0	2	0	1	0	2	2	0	2	0	1	0	0	2	0	2	0	0	0	0	2	0
117	0	1	1	1	0	3	0	85	-0.980068301878972	5	35	-3.73	79	2	2	0	2	2	0	2	0	2	2	2	2	1	2	0	0	2	0	0	2	1	0	1	1	0
118	1	0	1	1	0	1	0	95	1.43118405385602	9	24	-3.72	77	1	1	0	0	2	0	2	0	0	0	0	1	0	1	0	0	1	0	2	2	0	0	0	2	0
119	1	0	1	1	0	8	1	95	-0.809049844613698	5	37	-3.72	93	2	2	0	0	0	0	2	0	2	2	2	2	0	2	0	0	2	0	2	2	0	0	0	2	0
120	1	1	1	0	0	4	0	115	-0.598669219721363	2	31	-3.72	74.5	2	2	2	2	0	0	2	0	2	1	2	2	0	2	0	0	2	0	0	2	0	0	0	0	0
121	0	0	0	0	0	3	1	95	-0.507833294496594	7	21	-3.71	61.5	1	1	0	0	2	2	2	0	2	0	2	2	0	1	0	2	0	0	1	0	0	0	0	1	0
122	1	0	0	1	0	5	1	80	-0.924733294618922	10	20	-3.71	72	2	1	2	2	2	1	2	0	2	1	2	0	0	2	2	2	2	0	1	2	2	2	1	2	0
123	0	1	1	0	5	1	0	80	-0.598575465654333	0	27	-3.71	90.5	1	0	1	1	0	0	1	0	2	0	2	0	0	2	1	0	2	0	0	2	1	0	2	2	1
124	1	0	0	1	0	5	1	90	-0.872139820497857	4	26	-3.71	70.5	2	0	0	0	1	0	2	0	1	0	2	1	0	2	0	1	2	0	1	2	0	0	0	0	0
125	0	0	1	1	0	9	1	85	-1.00538223803204	11	39	-3.7	70.5	2	2	0	1	1	1	2	0	1	0	2	2	1	2	0	2	2	0	1	2	2	0	0	2	0
126	1	1	1	1	0	4	1	65	-0.385371347346504	6	25	-3.7	70.5	2	2	1	0	2	0	1	1	1	1	0	1	1	0	0	2	0	0	2	2	0	0	0	2	0
127	1	0	1	1	0	4	1	95	-0.145296729039859	7	33	-3.7	92	2	2	0	1	2	0	2	0	2	2	2	2	0	2	0	2	2	0	2	2	0	1	0	0	0
128	1	0	0	1	0	1	1	90	-0.787497693372872	3	28	-3.7	55.5	2	0	0	0	1	0	2	0	2	0	2	0	1	2	0	0	2	0	1	0	0	0	0	2	0
129	0	0	0	1	5	1	1	85	0.663088786692408	6	35	-3.7	79.5	2	2	0	2	2	0	2	0	2	2	2	2	0	2	0	0	2	0	2	2	0	0	2	0	0
130	1	1	1	0	0	2	0	85	0.153759717435765	1	20	-3.7	72	0	1	0	0	2	0	1	0	0	1	1	0	0	2	0	0	1	0	0	0	2	2	0	0	2
131	1	0	1	1	0	1	1	100	0.452373605096844	3	34	-3.69	75.5	2	0	0	2	0	0	1	0	1	0	2	0	0	1	0	0	2	0	1	2	1	0	1	2	0
132	1	1	0	1	5	4	0	65	-0.664824646097233	10	22	-3.69	61.5	0	0	0	0	1	2	0	0	0	0	0	0	0	0	0	2	2	2	1	1	2	1	0	2	1
133	0	0	1	1	10	1	0	95	1.46411564263043	15	36	-3.68	70.5	2	2	0	0	0	1	2	0	2	0	2	0	0	2	0	0	2	0	0	0	0	0	0	2	0
134	1	0	1	1	10	1	0	85	0.203525958844006	9	33	-3.68	68.5	1	2	0	1	0	1	1	0	0	2	0	1	0	1	1	1	2	0	1	1	0	0	0	0	1
135	1	1	1	1	0	6	1	80	-0.349469675160549	19	30	-3.68	79.5	2	2	1	1	2	0	2	0	2	1	2	0	0	2	1	2	2	0	1	2	0	0	1	2	0
136	1	0	1	1	0	2	1	80	-0.6603646977359	5	28	-3.68	83	2	2	2	0	2	0	1	1	2	2	2	2	1	2	0	2	2	2	1	2	2	1	0	2	0
137	0	0	1	1	0	1	0	115	-0.568013110928339	6	25	-3.68	59.5	2	0	0	2	1	0	1	0	2	1	2	0	0	2	0	0	2	1	1	2	2	0	1	1	0
138	1	0	1	0	0	4	0	85	-0.726490954222805	5	27	-3.68	73	2	2	0	2	2	0	0	0	2	2	2	2	2	1	0	2	2	0	2	2	2	0	0	0	0
139	0	0	0	0	0	3	1	85	-0.32517281062603	13	16	-3.68	63	1	0	0	1	1	1	2	0	2	0	0	1	0	2	0	0	2	0	0	0	2	0	0	0	0
140	0	0	1	1	0	2	0	80	0.0948491721395977	8	30	-3.68	87	2	0	1	2	2	0	2	0	2	0	2	0	0	2	0	2	2	0	2	2	0	0	0	2	0
141	0	1	0		0	2	0	60	0.0260966873582788	1	27	-3.68	68	0	0	1	0	2	0	1	0	0	0	2	2	0	2	0	2	1	0	1	2	2	0	0	0	1
142	1	0	0	1	0	1	1	85	-0.322322094149587	14	28	-3.68	57	1	2	0	0	2	1	2	0	2	2	2	1	0	2	1	2	0	1	0	2	2	1	1	2	0
143	0	0	0	1	5	4	0	90	1.36961537687519	9	31	-3.66	72	2	0	0	2	0	0	2	0	2	0	2	0	0	2	0	0	2	0	0	2	2	0	0	0	0
144	1	0	1	1	0	2	0	95	-0.88172122837747	10	35	-3.65	89.5	1	2	0	1	2	0	2	0	2	2	0	2	1	2	0	2	2	0	0	0	2	0	0	0	0
145	1	0	1	1	0	2	0	85	-0.802639914148288	11	34	-3.65	84.5	2	2	0	0	2	0	2	0	2	2	0	0	0	1	0	0	2	0	0	2	0	0	0	2	0
146	1	1	1	1	0	3	1	100	-0.827791017691931	7	33	-3.65	74	2	2	0	2	2	0	0	0	2	0	2	2	2	2	0	0	2	0	0	2	0	0	0	0	0
147	1	1	1	1	0	4	1	115	-0.766295230330569	7	30	-3.65	85.5	2	2	1	2	2	0	1	0	2	2	2	2	2	2	0	0	1	1	0	2	0	0	0	0	0
148	0	1	0	1	0	4	1	85	-0.803489031717895	5	36	-3.64	76	2	2	1	0	2	2	1	0	0	2	1	2	2	2	1	2	2	1	0	0	2	0	0	0	0
149	1	0	0	1	0	5	1	75	0.0856425525631307	18	22	-3.63	74.5	2	2	0	2	0	0	2	0	2	2	2	0	0	2	0	0	2	0	0	2	1	0	0	0	0
150	1	0	1	0	3	4	0	90	1.52782747238575	8	37	-3.63	95	2	2	0	2	2	0	1	0	2	1	2	2	0	1	1	1	2	2	0	2	2	0	0	0	0
151	1	1	0	1	0	2	1	90	-0.199426393352259	3	20	-3.63	89	1	0	0	2	2	1	2	0	2	2	0	0	2	2	1	1	2	1	0	0	0	0	0	0	0
152	1	0	1	1	0	3	0	55	-0.491071597658391	8	30	-3.62	61.5	0	2	1	1	0	0	1	0	1	0	2	0	0	2	1	0	2	0	0	1	0	0	1	0	0
153	1	0	0	1	5	3	1	100	0.568003613046501	4	33	-3.61	76	2	1	2	2	0	0	2	0	2	0	0	0	2	2	0	0	1	0	0	0	0	0	0	2	0
154	1	0	1	0	0	0	0	105	0.0948491721395977	5	29	-3.61	97	2	2	0	0	2	0	2	0	0	2	2	2	0	2	1	0	2	0	0	1	2	0	0	0	0
155	1	1	0	1	0	6	1	65	-0.727353260791888	5	27	-3.6	68
156	1	0	1	0	0	5	0	95	-0.875102106057816	3	30	-3.58	93	2	2	1	2	2	0	1	0	0	0	2	0	0	2	0	0	2	0	1	1	2	0	0	2	0
157	1	1	1	1	0	1	1	65	-0.986641064953805	12	27	-3.58	72	1	2	0	0	2	2	1	0	1	2	0	2	2	1	0	0	2	1	1	1	1	0	0	1	0
158	1	1	0		0	3	0	60	-0.0348017093051443	4	36	-3.58	63	2	1	0	1	2	0	2	0	0	0	2	0	0	2	0	2	1	1	0	1	2	0	0	1	0
159	1	1	0	1	0	3	0	140	-0.416908220732032	7	26	-3.57	90.5	2	2	0	2	0	0	1	0	0	1	2	0	0	2	1	2	2	0	0	1	0	0	0	1	0
160	0	1	0	1	0	0	0	85	-0.720104554754833	8	34	-3.57	72	2	2	0	2	1	0	1	0	2	0	2	1	0	2	0	1	2	0	2	2	0	0	0	2	0
161	1	1	1	1	10	2	0	95	-0.837372425571543	2	37	-3.57	74.5	2	2	0	1	2	0	1	0	2	0	2	0	2	2	0	0	2	0	0	2	2	0	1	0	0
162	1	0	1	1	0	0	1	100	-0.351023763955502	11	32	-3.56	89	2	2	0	0	2	0	2	0	2	2	2	0	2	2	0	0	2	0	0	0	0	0	0	0	0
163	1	0	0	1	0	0	0	105	-0.609082469647015	4	35	-3.56	78.5	2	0	1	2	0	1	2	0	2	0	2	0	0	2	0	1	2	0	0	2	0	0	1	1	0
164	1	0	1	0	0	1	1	100	-0.310649962816662	9	32	-3.56	83	2	2	0	0	2	0	1	0	2	0	2	2	2	2	0	0	1	1	0	2	0	0	0	0	0
165	1	1	1	0	0	4	0	85	0.160366525374571	5	29	-3.55	69.5	2	2	0	2	2	0	2	0	2	0	2	1	0	2	0	0	2	0	1	2	0	0	0	0	0
166	0	1	1	1	0	2	0	95	-0.644138513006158	10	19	-3.55	68.5
167	1	1	1	1	0	0	0	80	-0.463807326124396	9	31	-3.55	74	2	2	0	2	2	0	1	0	2	1	2	1	2	2	0	0	2	0	0	2	2	0	1	1	0
168	0	0	0	1	0	4	0	105	-0.893843279136049	10	33	-3.54	77	2	0	2	2	0	1	2	0	1	0	2	0	0	2	0	0	2	0	0	2	0	0	0	0	0
169	1	1	0	0	0	1	1	90	-0.809049844613698	15	29	-3.53	78.5	2	1	0	1	1	0	2	0	2	0	2	0	0	2	0	0	2	1	0	1	0	0	0	2	0
170	1	1	1	1	0	4	1	75	-0.919038925890221	5	28	-3.53	70.5	0	2	0	0	2	2	1	0	2	0	2	2	2	1	1	0	2	0	2	2	2	1	1	0	1
171	0	1	1	1	5	5	1	70	-0.879614269237241	15	36	-3.53	69.5	2	1	0	2	1	0	1	0	2	0	2	0	0	2	0	2	2	0	0	1	0	0	0	1	0
172	1	0	1	0	0	1	0	95	2.10001220011147	10	33	-3.53	78	2	2	0	0	2	0	2	0	2	0	2	2	0	2	0	0	2	0	0	2	2	0	0	0	0
173	1	1	0	0	0	0	0	100	0.0509825476083579	3	25	-3.52	80.5	2	2	0	1	2	1	1	0	1	2	2	1	2	2	1	1	1	2	1	0	1	1	1	0	0
174	0	0	0	1	0	3	1	90	-0.827791017691931	3	30	-3.52	62	2	0	0	2	1	2	2	0	1	0	2	1	1	2	0	0	2	0	1	1	2	0	0	0	0
175	0	0	1	1	10	1	0	110	0.7213667132638	15	35	-3.52	94.5	2	2	0	1	2	0	1	0	1	2	2	1	2	2	0	0	2	1	1	2	2	0	0	0	0
176	0	1	1	1	0	4	0	140	-0.0920943687916737	7	31	-3.51	84.5	2	2	1	2	2	0	2	0	2	1	2	1	1	1	0	0	2	0	1	2	2	0	0	2	0
177	1	0	0	1	0	0	1	60	-0.812012130173657	11	24	-3.51	54	1	1	1	2	2	0	1	0	1	1	2	1	0	2	2	2	1	1	1	1	1	0	0	2	1
178	1	1	0	0	0	7	1	75	-0.652784719142353	16	22	-3.5	66.5	2	2	0	0	2	0	1	0	0	2	0	2	2	2	1	0	1	2	0	2	2	0	0	2	0
179	1	0	0	1	0	0	1	100	-0.618608832086511	13	28	-3.5	76	1	2	0	0	0	0	1	0	1	0	2	2	0	1	1	0	1	1	2	2	2	0	0	1	1
180	0	1	0	1	0	1	0	95	-0.401466066193801	2	27	-3.5	63	1	0	0	0	2	0	1	0	2	0	2	0	0	1	2	0	2	0	0	2	0	0	2	0	0
181	0	1	0	1	0	2	1	140	-0.50223713199216	9	29	-3.5	80.5	2	2	1	0	0	0	2	0	2	0	2	0	0	2	0	1	1	0	2	2	1	0	0	2	0
182	1	1	0	0	0	3	0	140	-0.700991177709193	7	25	-3.5	72	2	1	1	0	1	1	1	0	1	1	2	1	0	2	0	0	1	1	1	1	1	2	2	0	2
183	0	1	0	0	0	0	1	80	-0.620887826264828	3	35	-3.5	76	2	2	0	0	2	0	2	0	1	1	2	0	0	1	0	0	2	0	0	1	0	0	0	0	0
184	1	0	0	1	0	4	1	85	-0.745573221910403	7	22	-3.49	67.5	1	2	1	0	2	0	1	1	2	1	2	1	2	1	1	0	0	0	0	2	2	0	1	1	0
185	1	0	0	1	8	0	1	65	-0.685025442557681	0	30	-3.49	64	1	2	0	1	2	0	1	0	2	2	2	1	1	1	1	0	2	1	1	2	0	0	0	0	1
186	1	1	0	1	0	0	0	85	-0.0601020157772163	4	25	-3.47	80.5	2	1	1	2	1	0	2	0	0	0	2	0	0	2	0	2	2	0	2	2	0	0	0	2	0
187	0	0	1	1	0	11	1	80	0.840815260068485	18	32	-3.47	81.5	2	2	0	1	0	0	2	2	2	2	2	1	2	2	0	0	2	0	2	2	0	0	0	2	0
188	1	1	1	1	2	0	0	65	0.098976184966814	18	40	-3.45	89.5	1	0	1	1	2	0	1	0	0	0	1	2	2	1	1	2	2	0	0	2	1	0	1	2	1
189	1	1	1	0	0	4	0	75	-0.440001423695968	8	36	-3.45	73	2	2	1	0	2	1	2	0	2	0	2	2	0	2	0	2	2	0	0	2	0	0	0	2	0
190	1	0	0	1	5	4	1	95	-0.616501872946282	2		-3.45	64	2	2	1	2	2	0	2	1	2	2	0	2	0	2	0	1	2	1	2	2	2	1	0	2	0
191	1	0	1	0	5	2	0	85	-0.854580852968901	4	28	-3.45	82	2	2	2	2	2	0	2	0	2	0	2	2	2	1	0	2	2	0	1	1	0	0	0	2	0
192	1	1	1	0	0	0	1	95	-0.923551089069646	16	28	-3.45	74.5	2	0	1	2	2	0	2	0	2	0	2	1	0	2	1	2	2	0	0	2	0	0	0	2	0
193	0	1	1	1	0	3	0	90	-0.315798093446609	0	35	-3.44	101	0	2	0	0	2	1	1	0	2	0	0	1	0	2	0	2	2	0	0	0	0	0	0	1	0
194	0	0	1	0	0	2	1	65	-0.103499534873222	6	22	-3.44	62	0	1	0	2	2	0	2	0	0	0	0	1	2	2	0	0	2	0	2	1	0	0	0	0	0
195	1	1	1	1	0	3	0	85	-0.613811440496779	1	37	-3.43	73.5	2	0	0	1	0	0	2	0	2	0	0	0	0	2	0	0	2	0	0	0	2	0	0	1	0
196	0	0	1	1	0	1	1	75	-0.441813170476545	12	31	-3.43	71	2	2	0	0	2	0	2	0	2	2	2	0	1	2	2	2	2	2	2	2	0	0	2	2	0
197	0	0	1	1	0	2	1	75	0.520774393397497	3	40	-3.43	93	2	0	0	0	2	2	1	0	2	0	0	2	2	1	0	0	2	2	0	1	2	0	0	0	0
198	1	0	1	1	0	1	0	100	0.0948491721395977	1	35	-3.42	76	2	1	0	2	0	0	2	0	2	0	2	0	0	2	0	0	2	0	0	2	0	0	0	0	0
199	1	1	1	1	5	5	0	90	0.287262406211573	1	40	-3.42	63	2	0	0	0	1	2	2	0	2	2	2	0	0	2	0	0	2	0	0	2	0	0	2	0	0
200	1	1	1	1	0	6	0	125	-0.820470945589837	0	27	-3.41	68.5	2	0	0	1	1	0	2	0	0	0	2	1	0	1	0	2	1	0	1	1	2	0	0	1	0
201	0	0	1	1	0	4	0	125	-0.875102106057816	10	31	-3.41	67	2	0	0	2	1	0	2	0	2	0	2	1	0	2	0	0	2	0	1	0	0	0	1	2	0
202	1	1	1	0	5	0	1	95	-0.225575998315404	5	30	-3.41	54	2	2	0	0	0	0	2	0	2	0	0	0	0	2	0	0	2	0	0	1	2	0	0	1	0
203	0	0	1	1	0	3	1	65	-0.9427042451214	14	28	-3.4	65.5	1	2	0	2	2	0	2	0	2	2	2	2	0	2	0	0	2	1	1	0	2	0	0	0	0
204	0	1	1	0	0	7	0	85	0.264660304442516	18	29	-3.4	97.5	2	2	1	1	1	1	1	0	2	1	2	1	1	2	1	2	2	0	1	2	2	1	2	0	0
205	0	1	0	1	0	2	0	115	-0.711328669096221	4	30	-3.4	72	2	0	2	1	2	0	1	0	2	1	0	1	1	1	0	2	1	2	0	1	1	0	0	2	0
206	0	1	1	1	0	1	1	75	0.181497089353583	7	30	-3.4	76.5	2	2	1	1	2	1	1	0	2	1	2	1	0	2	0	0	2	1	0	2	2	0	0	2	1
207	0	0	0	0	0	3	1	85	-0.755589867181224	16	25	-3.4	89.5	2	2	0	0	2	0	2	0	2	0	2	0	0	0	0	2	2	0	2	2	2	0	0	2	1
208	1	0	1	1	0	8	0	85	-0.671068750374679	10	24	-3.39	74.5	2	0	0	1	2	0	2	0	2	0	0	2	1	2	0	2	0	0	0	0	0	0	2	1	0
209	1	0	0	0	0	0	1	80	-0.855099832436455	1	29	-3.39	65	0	2	1	0	2	0	1	0	0	2	1	2	1	2	1	1	2	1	1	0	1	1	0	1	1
210	1	0	1	0	4	2	0	95	-0.206595613247621	7	35	-3.38	87	2	2	1	0	2	2	1	0	0	1	0	2	0	2	0	2	1	0	0	0	2	0	1	0	2
211	0	0	0	1	0	4	0	65	0.398541093865934	10	25	-3.38	70.5	2	1	1	2	2	0	2	0	2	0	2	2	0	2	0	2	2	0	2	2	2	0	0	0	0
212	1	0	1	0	0		1	140	2.29595513944363		38	-3.38	89.5	1	2	1	0	1	0	2	0	2	0	2	0	1	2	0	2	2	0	1	1	2	0	2	2	0
213	0	1	1	1	5	1	0	95	0.980057662453111	2	37	-3.38	89	2	2	0	0	2	1	1	0	1	2	2	2	2	2	0	0	2	1	1	2	1	0	0	1	0
214	1	1	1	0	5	1	0	80	0.287262406211573	3	31	-3.38	73.5	0	2	0	0	1	0	1	0	1	2	1	1	0	2	0	1	2	0	1	2	2	0	0	2	0
215	0	0	1	1	0	3	1	80	0.904601196847298	8	34	-3.37	87.5	2	1	0	0	1	0	1	0	2	1	2	0	1	1	0	0	2	0	1	2	2	0	0	1	2
216	0	1	1	0	0	1	0	125	0.798475757412881	2	36	-3.37	82	1	2	0	2	2	0	1	0	2	2	2	2	1	1	1	0	2	0	1	2	2	1	2	0	0
217	0	0	1	1	0	5	0	110	-0.4076666833708	6	37	-3.37	81.5	2	2	1	2	2	0	1	0	2	2	2	1	2	2	0	2	2	0	1	2	0	0	1	2	0
218	1	0	0	0	0	0	1	100	-0.618608832086511	4	24	-3.37	58	1	2	0	0	2	2	1	0	0	2	0	2	0	0	1	0	1	0	1	2	2	0	0	0	0
219	0	0	0	1	0	2	1	100	0.547152245700946	2	24	-3.37	65.5	0	0	1	2	0	1	2	0	2	1	0	0	0	2	0	0	2	0	0	1	0	0	1	2	0
220	0	1	1	0	1	1	0	80	-0.611989709766857	3	36	-3.36	80.5	2	1	1	0	2	2	2	0	2	0	0	0	0	0	0	2	2	1	0	2	2	1	0	2	0
221	1	1	1	0	0	2	0	90	-0.875102106057816	11	28	-3.36	71	2	2	0	2	2	0	2	0	2	1	2	0	1	2	0	0	2	1	1	2	2	0	0	0	0
222	0	0	0	1	0	2	1	85	2.20618719244325	4	33	-3.36	84.5	2	2	2	1	1	0	2	0	1	0	2	1	0	1	0	0	1	0	1	1	2	0	0	0	0
223	1	0	1	0	0	0	0	85	-0.415885867863327	0	38	-3.36	84.5	2	2	0	0	2	0	2	0	0	2	0	2	0	1	0	0	2	2	1	1	2	0	0	2	0
224	1	1	1	1	0	1	0	105	-0.641231272886316	0	38	-3.36	85.5	2	0	0	2	1	0	2	0	2	0	2	0	0	2	0	0	2	0	1	2	0	0	0	2	0
225	1	1	0	0	0	9	0	100	-0.0330686660825759	6	31	-3.36	66	2	2	2	0	2	0	0	0	2	0	0	0	0	2	0	0	2	0	2	2	0	2	0	2	0
226	0	1	0	1	0		1	65	-0.855948950006062		22	-3.35	67	2	0	0	2	2	0	1	0	0	0	2	0	0	2	0	2	2	0	2	1	0	0	0	0	0
227	0	0	0	1	10	3	0	80	1.52901759542456	5	21	-3.35	68	2	0	1	2	0	1	2	0	2	0	2	0	0	2	0	0	2	0	0	2	0	0	2	1	0
228	1	0	1		0	0	0	85	-0.251070075640856	3	29	-3.35	91	2	1	1	2	2	0	2	1	2	2	2	2	2	2	0	0	2	0	2	2	2	0	1	2	0
229	1	0	1	0	0	1	0	100	0.407369216239892	3	35	-3.35	80.5	2	2	2	1	2	1	1	0	2	2	2	2	2	2	0	2	2	1	2	2	2	0	0	2	0
230	0	0	0	0	0	4	1	85	-0.0763244389260049	5	27	-3.35	69	2	0	0	1	0	0	2	0	2	0	2	0	1	2	0	0	2	1	1	2	1	0	0	0	0
231	1	0	1	0	0	1	0	85	0.967427603841291	9	35	-3.35	81.5	2	2	0	0	2	0	2	0	2	0	2	2	0	2	0	0	2	0	1	2	0	0	0	0	0
232	1	1	0	1	10	4	1	90	-0.722690763251129	9	32	-3.34	63.5	2	0	0	2	0	0	2	0	2	0	0	0	0	2	0	0	2	0	0	1	1	0	0	0	0
233	1	0	0	0	0	4	0	105	0.329650453919996	12	22	-3.34	69.5	2	2	1	2	2	1	2	0	2	0	0	0	1	2	1	2	2	0	0	0	0	1	0	0	0
234	1	1	1	0	0	0	0	105	0.372440464802591	1	25	-3.34	79	2	2	0	1	1	0	1	0	2	0	2	1	0	2	0	0	1	0	1	2	2	0	2	2	1
235	1	0	1	1	0	0	1	80	-0.33667577564243	16	35	-3.34	84.5	2	2	1	1	2	2	2	2	2	2	2	2	2	1	1	2	0	0	1	2	0	0	0	2	0
236	1	1	0	1	10	0	0	115	-0.00638690543495376	8	23	-3.34	102.5	2	0	0	2	0	0	2	0	2	0	2	2	0	2	2	0	2	0	1	2	0	0	1	0	0
237	1	0	0	0	0	2	1	8	-0.406339550081516	7	18	-3.33	61	2	2	0	0	2	0	1	0	2	0	0	2	0	2	0	0	2	0	0	1	0	0	1	0	0
238	0	1	1	1	0	1	1	55	-0.759552211885489	9	30	-3.32	66	0	1	0	0	0	0	2	0	0	0	0	0	0	2	0	2	1	0	0	0	0	0	0	1	0
239	0	0	1	1	0	4	1	100	-0.518504585205916	12	32	-3.31	86	2	0	1	2	2	0	1	0	2	0	2	0	0	2	0	0	2	0	1	1	0	0	1	2	0
240	1	1	0	1	0	1	1	75	-0.736389129865082	2	26	-3.31	69.5	1	0	0	0	1	0	2	0	1	0	1	0	1	1	2	1	2	0	1	1	1	0	0	1	1
241	0	0	1	0	0	4	1	95	-0.579565737951313	14	33	-3.31	84.5	0	2	1	2	2	2	1	0	2	2	2	2	0	1	0	0	2	1	1	2	2	0	0	0	0
242	0	0	1	1	5	1	0	115	2.47002517623242	0	38	-3.3	88.5	2	2	0	0	2	0	2	0	2	2	2	2	2	2	0	0	2	0	2	2	0	0	1	0	0
243	1	0	1	1	0	4	0	100	-0.77866558893113	5	31	-3.29	88	2	0	0	1	1	0	1	0	2	1	2	0	0	1	1	2	2	0	1	2	0	0	1	0	1
244	0	1	0	1	5	6	1	90	-0.674347803697302	6	20	-3.28	63	2	0	0	0	2	0	2	0	0	0	2	1	0	2	0	1	2	0	2	2	0	0	0	0	0
245	0	1	1	0	0	5	0	65	-0.812012130173657	12	29	-3.28	81	2	0	0	0	2	0	2	0	2	0	2	0	2	2	1	2	2	0	1	1	2	0	0	2	0
246	1	1	1	1	0	6	1	75	0.301559146705334	15	34	-3.27	82	0	2	0	0	2	1	2	0	0	0	2	2	0	2	0	2	1	0	0	0	2	0	0	0	0
247	1	0	1	1	0	6	0	85	-0.875102106057816	10	32	-3.27	88	2	1	0	2	0	1	2	0	2	2	2	0	0	2	2	1	2	0	0	1	0	0	0	0	0
248	1	1	0	0	0	4	0	75	0.252656443133846	10	33	-3.27	66	1	2	0	2	1	0	2	0	0	0	2	0	0	2	1	2	2	1	1	1	2	0	1	2	0
249	0	1	0	1	0	1	0	125		5		-3.26	93	2	2	0	2	0	0	2	0	2	0	0	0	0	2	0	0	2	0	1	2	2	0	0	1	2
250	0	0	0	1	0	6	0	100	-0.9427042451214	8	21	-3.26	62.5	0	2	0	0	2	1	1	0	0	0	0	1	0	2	0	2	2	0	0	2	2	0	0	1	0
251	1	0	0	0	0	1	0	85	-0.835946676384701	2	20	-3.26	65	2	0	1	2	0	1	1	0	2	1	2	0	0	2	2	2	2	0	1	2	0	0	0	1	0
252	0	1	0	0	0	1	0	115	-0.603146712330902	6	35	-3.25	74.5	2	2	0	2	2	0	2	0	2	2	0	2	0	2	2	0	2	0	2	2	2	0	0	0	0
253	0	0	1	1	0	1	1	100	-0.369380009001482	3	34	-3.25	81.5	2	0	0	2	0	0	2	0	2	0	2	0	0	2	0	1	2	0	0	0	0	0	0	0	0
254	0	1	1	1	0	7	0	95	-0.381220813659427	13	25	-3.24	51.5	2	0	0	2	0	1	2	0	2	0	0	0	0	1	0	2	2	1	0	2	0	0	0	0	0
255	0	1	0	0	0	2	0	100	-0.871091170781478	5	23	-3.24	70.5	0	2	0	1	2	0	1	0	2	2	2	2	2	1	1	2	2	0	2	0	2	0	0	1	0
256	1	1	1	1	5	3	1	120	-0.616501872946282	1	26	-3.24	97.5	2	2	0	2	2	0	1	0	1	0	2	0	0	2	0	0	2	0	0	1	2	0	0	0	0
257	1	1	1	1	10	3	1	100	-0.298563845667334	3	38	-3.24	85.5	2	0	0	0	1	0	2	0	1	1	2	0	0	2	2	0	2	0	0	0	0	0	2	0	0
258	1	0	1	1	0	0	0	100	0.113767198656765	5	33	-3.24	96	2	2	1	0	1	2	2	1	2	1	1	1	2	2	0	0	2	0	2	2	2	0	0	0	0
259	1	0	0	0	0	1	0	80	-0.812012130173657	13	24	-3.24	54	1	1	1	0	1	0	1	0	2	0	2	1	1	2	1	2	2	0	0	1	2	0	0	0	1
260	1	1	0	1	10	4	1	90	-0.741447705550115	5	25	-3.24	67	2	1	1	2	2	0	2	0	2	0	2	2	0	2	0	0	2	1	2	2	2	2	0	2	0
261	1	1	0	0	0	1	0	95	1.43565811792425	5	31	-3.23	80.5	0	2	0	2	2	0	1	0	0	2	0	0	0	2	0	1	2	1	1	1	2	0	0	1	0
262	0	0	0	1	0	0	1	85	-0.986641064953805	14	30	-3.23	64.5	1	1	0	2	2	0	1	0	2	1	2	1	2	2	1	2	2	1	2	1	1	0	0	1	1
263	1	1	0	1	3	1	0	100	-0.723583714102963	4	34	-3.22	65	1	0	1	2	2	0	2	2	0	1	0	2	2	0	0	2	0	0	2	0	2	0	0	2	0
264	1	1	1	1	0	3	0	85	0.59223073739101	3	35	-3.22	92	1	2	1	1	1	1	2	0	2	0	2	1	1	2	0	1	2	0	1	2	2	0	0	0	0
265	0	1	0	1	0	2	0	65	-0.809049844613698	13	23	-3.22	63	0	0	1	1	1	0	0	0	0	0	0	2	0	0	0	2	0	0	2	0	1	0	0	2	2
266	1	0	0	0	0	2	0	85	-0.760600861601869	2	22	-3.22	69.5	2	2	0	0	2	0	1	0	1	1	2	2	0	1	0	2	2	0	1	2	2	0	0	2	0
267	0	0	1	0	0	1	0	90	1.10104817318343	1	42	-3.22	85.5	2	1	0	0	1	0	2	0	2	1	2	1	1	2	0	0	1	1	1	1	0	0	1	1	0
268	1	0	1	1	0	1	1	100	-0.874690123084295	14	36	-3.22	93	2	1	1	2	1	0	2	1	2	2	1	0	2	2	0	2	2	0	2	2	2	0	0	2	0
269	0	1	1	0	0	3	1	85	-0.874690123084295	15	32	-3.22	87	2	0	2	2	0	0	1	1	2	0	2	0	0	2	0	0	2	0	1	1	0	0	0	2	1
270	0	0	1	0	0	4	0	140		7	38	-3.21	100	2	2	0	2	0	0	2	0	2	0	2	0	0	2	0	0	2	0	1	2	0	0	1	0	0
271	0	0	0	0	0	4	1	65	-0.812012130173657	5	24	-3.21	64.5	1	2	0	1	2	0	2	0	1	2	1	2	0	1	1	0	1	2	1	2	2	0	0	0	1
272	1	1	0	1	0	0	0	110	-0.872273376330754	3	31	-3.21	84	1	0	1	1	1	2	2	0	2	0	2	2	0	2	0	2	1	1	0	1	1	0	2	1	0
273	1	0	1	1	0	7	0	80	-0.908906989518685	18	26	-3.2	81.5	1	1	0	2	1	1	2	1	2	1	2	0	1	1	1	2	2	1	1	2	2	1	1	2	0
274	1	0	0	0	0	2	0	85	1.93269659905176	7	25	-3.2	62.5	2	0	0	2	0	0	2	0	2	0	0	0	0	0	0	1	2	0	0	2	0	0	0	2	0
275	1	0	0	1	0	3	1	105	-0.578612059166288	4	30	-3.2	97	1	2	1	2	0	0	1	0	1	2	2	2	0	2	1	0	1	0	1	2	1	0	0	0	1
276	1	1	1	0	3	7	0	95	-0.729361334669106	1	43	-3.19	103.5	2	1	0	2	1	0	2	0	2	0	2	1	0	2	0	0	2	0	0	2	2	0	1	0	0
277	0	0	0	1	4	2	0	115	0.128342900291045	4	38	-3.19	93.5	2	2	1	0	2	0	2	0	2	0	2	0	0	2	0	0	2	0	1	1	2	0	1	2	0
278	1	0	1	0	0	1	0	110	-0.202418846257366	11	29	-3.19	69.5	2	1	0	2	1	0	1	0	2	0	2	1	0	2	1	0	2	1	1	1	2	0	0	0	0
279	1	1	0	0	4	2	0	100	-0.702505736011434	1	24	-3.19	83	1	0	0	0	0	0	1	0	0	0	0	2	0	2	0	0	2	0	2	2	2	0	0	1	0
280	1	1	0	1	0	4	0	85	-0.809049844613698	2	26	-3.19	84	2	2	0	1	2	0	1	0	0	2	2	1	2	1	0	2	0	2	0	2	2	0	0	2	0
281	0	0	0	0	0	1	0	100	2.11515442088689	5	28	-3.19	73.5	2	0	1	2	0	0	2	0	2	0	2	0	2	2	1	0	2	0	1	2	1	0	0	0	0
282	1	0	0	0	0	3	1	100	0.754248647763274	4	31	-3.19	81.5	2	1	1	2	2	0	1	0	2	0	2	0	0	2	1	1	1	0	0	2	2	0	2	1	0
283	1	1	0	0	0	9	0	110	-0.384207032427659	11	26	-3.17	58	2	1	0	2	2	1	2	0	2	0	2	1	0	1	1	2	2	0	2	1	0	0	0	2	1
284	1	0	1	1	0	0	0	115	-0.682823361370266	4	33	-3.17	97	2	2	0	1	2	0	1	0	2	0	2	2	0	2	0	0	2	0	0	2	0	0	1	0	0
285	0	1	1	1	0	2	0	85	-0.249560411168781	4	36	-3.16	69	2	0	1	2	1	0	2	0	2	0	1	2	0	2	0	0	2	0	1	2	0	1	0	0	0
286	0	0	1	1	0	3	1	90	-0.486463944859489	3	27	-3.16	71.5	1	2	1	0	2	0	1	0	0	0	2	1	0	2	2	0	2	2	1	0	0	0	0	1	0
287	1	0	1	1	0	3	0	80	-0.726490954222805	6	26	-3.15	90.5	2	2	0	0	2	2	1	0	2	2	2	2	0	1	1	0	1	0	2	0	2	0	2	0	0
288	1	0	1	1	0	3	0	80	0.967744370253369	3	32	-3.14	71	2	2	0	0	0	0	1	0	2	2	0	2	0	2	1	0	2	0	2	2	2	0	0	1	0
289	0	1	1	1	0	7	0	100	-0.761118868033393	6	38	-3.14	81.5	2	1	1	2	0	0	2	0	0	1	2	0	0	2	0	0	2	0	0	2	1	0	0	0	0
290	1	0	1	1	0	4	1	100	0.056078893373726	7	37	-3.14	72.5	2	0	0	1	1	0	2	0	2	2	2	0	0	2	0	0	2	0	0	1	0	0	1	0	0
291	0	0	0	1	0	6	0	95	-0.890244326833232	5	25	-3.14	74.5	2	0	0	2	0	0	2	0	1	0	1	0	1	2	1	1	2	0	1	1	2	0	0	2	1
292	0	0	0	1	5	2	0	90	-0.987823270503081	5	35	-3.13	80.5	2	0	0	2	0	0	2	0	1	0	2	0	0	2	0	0	2	0	1	2	0	0	0	1	0
293	0	1	1	1	0	0	0	140	-0.5908400412407	4	33	-3.13	84	2	1	1	2	0	2	2	1	2	0	2	0	0	2	0	0	2	0	0	2	0	0	0	0	0
294	1	1	0	1	0	0	0	85	-0.430455695847532	2	26	-3.13	82	0	0	0	0	1	0	1	0	0	2	0	1	0	1	1	0	2	0	1	1	2	0	0	0	0
295	0	0	1	1	0	1	1	65	-0.744927997541598	13	33	-3.13	87	2	0	0	2	0	0	2	0	2	2	2	0	0	2	0	2	2	0	2	1	1	0	0	0	0
296	0	1	1	0	0	2	0	75	-0.147436354705627	5	37	-3.13	75.5	2	1	0	0	2	0	2	0	2	0	2	1	0	2	0	0	1	0	1	2	2	0	0	2	0
297	1	0	0	0	0	8	1	85	-0.760600861601869	14	25	-3.11	56.5	1	2	0	0	2	0	0	0	1	2	2	2	2	1	1	2	1	1	1	2	2	0	0	0	2
298	1	0	0	0	0	1	1	85	0.0948491721395977	4	26	-3.11	63.5	1	2	1	0	2	0	1	0	1	2	2	2	2	2	1	2	1	2	1	2	2	0	0	1	0
299	1	0	1		0	0	1	75	-0.237522043388238	7	32	-3.1	75.5	2	0	1	0	2	0	2	2	2	2	2	0	2	2	0	2	2	0	2	2	0	0	1	2	0
300	0	0	1	0	0	2	1	85	-0.302372240901587	12	24	-3.1	77	2	2	0	0	2	0	1	0	2	2	0	2	0	1	0	0	2	0	1	2	2	0	0	0	0
301	0	0	1	1	8	2	0	65	1.24069078372119	11	34	-3.1	99.5	2	1	2	2	0	0	2	0	2	0	2	0	0	1	1	2	2	0	2	2	0	0	0	2	0
302	0	1	0	1	0	1	0	85	-0.0534446761591102	11	23	-3.1	83	2	0	2	0	1	2	2	0	2	0	2	0	0	1	2	0	1	0	2	1	0	0	0	2	0
303	0	1	1	1	0	1	0	85	-0.751029113429727	1	27	-3.1	63	2	2	1	2	2	0	2	0	2	0	2	0	1	2	0	1	2	0	0	2	0	0	0	0	0
304	1	1	0		0	5	0	100	-0.774102031822917	2	17	-3.1	68.5	2	2	1	1	2	0	1	0	0	1	2	2	2	2	0	2	2	2	0	2	0	0	1	0	0
305	0	0	0	1	5	2	1	80	-0.879614269237241	13	23	-3.1	82	1	2	0	1	2	1	2	0	1	0	1	1	2	2	2	2	2	0	1	2	2	0	1	0	0
306	0	0	1	1	0	0	0	65	0.203525958844006	3	32	-3.1	67	2	0	0	0	2	0	2	0	1	0	2	2	2	2	0	2	1	2	2	0	0	0	0	2	0
307	0	0	0	1	4	0	0	105	-0.716252058795942	1	33	-3.1	65	2	1	0	0	1	0	1	0	0	0	1	0	0	1	1	2	1	1	1	1	0	0	0	1	0
308	1	0	0	0	0	6	1	95	-0.905992121540689	5	19	-3.1	62	2	1	1	2	2	0	1	0	2	1	0	2	1	2	1	2	2	0	1	0	0	0	0	1	0
309	1	0	0	0	0	0	0	100	1.93269659905176	6	23	-3.09	94.5	2	0	2	0	2	1	2	0	2	1	2	0	0	2	0	0	2	0	0	1	2	0	2	2	0
310	0	0	1	1	0	1	1	125	-0.986641064953805	6	33	-3.09	66	2	0	1	2	2	0	2	0	2	2	2	1	0	2	0	2	2	0	2	2	0	0	0	0	0
311	0	1	0	1	0	1	1	90	-0.791490877084741	9	22	-3.09	72	2	0	0	1	2	0	1	0	0	0	2	1	0	1	1	2	2	0	1	0	0	0	0	0	0
312	1	0	0	0	0	1	1	65	-0.937780098968454	2	26	-3.08	57	1	2	0	0	2	0	2	0	2	0	0	2	0	2	0	0	2	1	2	2	0	0	0	2	0
313	1	0	1	0	0	0	0	95	1.38950743746765	0	34	-3.08	87	2	0	0	1	2	0	2	0	2	0	0	2	1	2	0	0	2	0	0	2	2	0	1	2	0
314	0	1	1	1	0	0	0	65	0.0314116789214328	4	34	-3.08	71	2	0	1	2	0	0	2	0	2	0	2	1	0	2	0	2	1	0	0	2	1	0	1	0	0
315	0	1	1	1	7	2	0	100	-0.054708653870997	2	33	-3.08	71	2	2	0	1	2	0	2	0	2	0	2	0	2	2	0	0	2	0	0	2	0	0	0	0	0
316	1	1	0	1	0	6	1	85	-0.658568916179028	1	23	-3.07	69.5	2	0	0	2	0	0	2	0	2	0	2	0	0	2	0	1	2	0	0	2	0	0	0	0	0
317	1	0	0	0	0	3	0	70	-0.50498663645643	4	31	-3.07	65.5	2	0	0	0	2	0	1	0	2	0	2	0	0	2	0	1	2	0	1	1	0	0	0	2	0
318	1	1	0	1	10	0	0	80	0.897091791178848	5	27	-3.07	69.5	2	2	1	2	2	0	1	0	1	1	2	2	2	2	0	0	2	0	0	2	0	0	1	0	0
319	1	0	1		0	2	1	95	-0.986641064953805	10	26	-3.07	67	2	2	0	0	2	0	0	2	2	0	0	2	2	2	0	2	2	2	2	1	2	0	0	2	0
320	0	0	0	0	0	1	1	95	-0.76579423473468	15	33	-3.07	66.5	2	0	0	0	2	0	1	0	1	0	2	0	0	2	0	0	2	0	0	0	2	0	0	0	0
321	0	1	0	1	0	3	1	100	-0.256531135645441	3	23	-3.07	67.5	2	0	0	0	0	0	2	0	0	0	0	0	0	0	0	0	2	0	0	1	0	0	0	0	0
322	0	0	0	1	0	2	0	95	-0.698028892149234	2	25	-3.07	97	1	0	0	0	1	0	1	0	1	0	2	2	0	1	0	0	2	2	1	0	1	0	0	0	0
323	1	0	1		12	1	0	100	0.962710060130158	9	36	-3.07	97	2	2	0	1	2	0	2	0	2	2	2	0	0	2	0	0	2	0	0	2	0	0	0	0	0
324	0	0	1	1	0	4	0	100	-0.246557912461432	3	23	-3.07	60	2	1	0	1	0	0	1	0	2	2	2	1	1	2	0	0	2	0	1	2	1	0	0	2	0
325	1	0	0	0	14	0	0	110	-0.694161953338615	0	33	-3.07	76.5	1	2	1	0	2	0	1	0	2	2	1	2	0	2	0	0	2	0	1	1	2	0	0	0	0
326	0	0	1	0	0	1	0	95	-0.259446693704918	0	33	-3.07	79	2	1	1	2	2	0	2	0	2	2	2	1	1	1	2	2	2	0	1	2	2	0	1	2	0
327	1	0	1	1	0	1	1	65	-0.813526688475898	7	36	-3.06	74.5	2	2	0	2	2	0	2	0	2	2	2	0	0	2	0	0	2	0	0	2	0	0	0	0	0
328	0	0	0	0	0	4	0	90	1.48652991762231	4	25	-3.06	82	2	0	1	1	2	0	2	0	1	0	1	1	0	2	0	0	2	0	1	1	0	0	0	1	0
329	1	1	0	1	5	1	0	95	0.00598019025660655	0	33	-3.06	76.5	2	2	0	0	2	0	0	0	2	2	1	2	0	0	1	1	0	0	0	1	0	0	0	0	0
330	1	1	1	0	0	2	0	70	0.179946231657855	7	29	-3.05	84	2	2	0	0	0	0	1	0	1	0	1	2	0	1	0	0	2	0	1	2	2	0	0	0	0
331	0	0	0	1	0	4	1	110	-0.89088099357609	12	25	-3.05	66.5	0	1	0	0	2	0	2	0	2	2	2	2	0	2	0	2	2	0	2	2	0	0	0	2	1
332	1	1	0	0	0	3	0	100	-0.697510885717709	11	34	-3.05	87	2	1	1	1	2	2	1	0	0	1	2	1	2	0	0	1	2	1	1	1	1	0	0	2	0
333	0	0	1	0	0	1	1	80	-0.872139820497857	6	30	-3.05	86.5	2	2	0	0	2	1	2	0	2	2	2	0	0	0	1	0	2	0	0	2	2	0	0	0	0
334	0	0	0	1	5	3	0	95	1.09113938901214	5	30	-3.05	99	2	2	0	0	2	0	2	0	2	0	2	0	0	2	0	0	2	0	0	1	2	0	0	1	0
335	0	1	0	0	0	4	0	80	-0.809049844613698	3	23	-3.04	69.5	2	2	0	2	2	0	0	0	1	2	0	1	2	1	0	0	1	0	1	2	2	0	0	0	0
336	1	0	0	1	0	1	1	95	-0.74267445430992	11	31	-3.04	72	2	2	1	0	2	0	2	0	2	2	0	0	2	1	0	0	2	0	2	2	2	2	0	0	0
337	0	0	0	0	0	1	1	95	-0.960954924833331	17	30	-3.04	94	1	0	1	2	2	0	2	0	1	0	1	0	0	2	0	0	2	0	1	2	0	0	0	0	0
338	1	0	1	1	0	4	0	90	-0.809049844613698	12	35	-3.04	74.5	2	0	1	2	2	0	2	2	2	2	2	2	2	2	1	1	2	0	1	2	0	0	0	2	0
339	1	1	1	1	0	2	0	80	-0.891253197543498	3	32	-3.03	70.5	2	1	1	2	2	0	2	0	2	2	2	2	0	2	0	0	2	0	1	0	0	0	0	2	2
340	1	0	1	1	0	4	1	110	-0.674031035934638	8	40	-3.03	84.5	2	2	1	2	2	0	2	1	2	0	2	0	0	2	0	0	2	0	0	2	0	0	0	0	0
341	1	0	0	0	0	3	1	85	-0.753259968695382	12	22	-3.03	76.5	1	2	1	0	2	0	2	0	1	2	0	2	0	1	0	2	1	2	1	2	0	2	0	0	0
342	0	1	0	1	10	2	0	140	-0.809049844613698	10	32	-3.02	75.5	2	0	0	0	0	2	2	2	2	0	2	0	0	2	0	2	2	0	0	2	0	0	0	1	0
343	1	0	0	1	0	0	1	100	-0.661620898327963	4	30	-3.02	77	2	0	0	0	1	0	1	0	2	0	2	0	0	2	0	2	1	0	2	1	2	0	0	0	0
344	1	1	1	0	4	1	1	80	-0.0920943687916737	5	25	-3.02	74.5	2	0	0	2	2	0	2	0	2	2	2	0	0	2	0	0	2	0	1	2	2	0	0	2	0
345	1	0	0	0	0	4	1	95	-0.765113024781293	10	24	-3.02	57	2	2	1	0	2	1	2	0	2	0	2	2	0	2	0	0	1	0	0	0	0	0	0	2	0
346	1	1	0	1	0	5	0	70	0.38757679636857	9	29	-3.01	68	2	2	0	0	2	2	1	0	0	2	0	2	1	2	1	0	1	0	2	1	2	0	0	0	2
347	1	0	1	1	0	3	1	70	-0.672996448916924	9	24	-3.01	59	2	0	0	2	0	2	1	0	2	1	2	1	0	2	0	1	2	1	1	0	0	0	0	0	0
348	1	1	0	1	0	4	0	110	-0.37396509739944	0	29	-3.01	106.5	2	0	0	0	2	0	2	0	2	2	2	0	0	2	0	0	2	0	1	2	0	0	0	2	0
349	1	0	1	0	3	1	0	90	2.2185968395543	9	32	-3.01	95.5	1	2	2	0	2	0	2	0	1	2	2	1	0	1	1	2	2	1	1	1	2	0	0	1	0
350	1	1	1	0	10	2	0	110	-0.0147490213440862	0	39	-3.01	98	2	2	1	2	2	0	1	0	2	2	2	2	0	2	0	0	2	0	1	2	2	0	0	0	0
351	1	0	1	1	0	10	0	75	0.216152443450782	10	34	-3.01	71	2	0	0	1	1	0	2	0	0	2	2	1	0	2	0	2	2	0	1	2	2	0	0	2	0
352	0	0	0	1	0	5	1	105	-0.812012130173657	16	26	-3	69.5	2	0	0	1	0	1	2	0	2	2	2	0	1	2	0	2	2	1	0	2	0	0	0	1	1
353	1	1	1	0	0	4	0	115	-0.494798032861407	6	38	-3	79	2	1	0	2	2	0	2	0	2	0	2	2	0	2	2	2	2	0	1	2	2	0	1	2	0
354	0	0	0	1	0	2	0	100	-0.934181146665637	4	29	-2.99	89.5	2	1	1	2	2	1	2	0	2	2	2	0	0	1	1	0	2	0	1	2	2	0	0	1	0
355	0	0	1	0	0	4	0	95	-0.822642187769649	9	31	-2.99	82	2	0	0	2	0	0	2	0	2	0	0	0	0	2	0	2	2	0	0	2	2	0	0	2	0
356	1	1	0	0	5	4	1	90	1.25943243848841	2	27	-2.97	83	2	2	1	1	1	0	2	0	2	2	2	1	0	2	1	0	2	0	0	1	0	0	1	0	0
357	0	0	1	1	0	3	0	105	-0.50223713199216	12	32	-2.97	95.5	2	0	2	2	2	1	2	1	1	0	2	0	2	2	0	0	2	0	2	1	0	0	1	0	0
358	0	0	1	0	0	1	1	70	-0.804537681434274	5	31	-2.97	79	2	1	1	0	1	0	2	0	2	0	2	2	0	1	0	2	2	0	2	2	0	0	0	0	0
359	0	1	0	1	10	1	0	140	-0.106281903939604	17	33	-2.97	69.5	2	0	0	2	1	0	1	0	1	0	2	0	0	2	0	1	2	0	1	1	2	0	0	2	0
360	1	0	1	0	0	0	0	85	-0.416516660956109	14	25	-2.97	88	0	2	0	2	0	0	2	0	2	2	0	0	1	2	0	2	2	0	2	2	0	0	0	0	0
361	0	1	1	1	0	2	0	105	0.788921069675288	2	41	-2.96	78	2	0	0	0	0	2	2	0	2	0	2	0	0	2	0	2	2	0	0	2	0	0	0	2	0
362	0	1	1	0	8	1	0	80	0.0521466323146249	4	36	-2.96	79.5	2	0	0	2	2	1	2	0	2	0	2	0	0	2	0	0	2	0	0	0	0	0	1	1	0
363	0	1	0	0	5	2	1	85	0.0322356249422984	5	29	-2.96	68	2	1	1	0	2	1	2	0	1	1	1	0	2	2	0	0	2	0	1	2	0	0	0	0	0
364	1	1	1	1	0	1	0	105	-0.598575465654333	4	34	-2.96	75.5	1	2	1	0	2	0	2	0	2	1	2	1	0	2	0	0	2	0	1	2	0	0	0	2	0
365	0	0	1	0	5	1	1	95	2.01254026017211	1	37	-2.95	101.5	2	2	0	1	1	0	0	0	2	2	2	1	1	2	0	2	1	1	1	2	2	0	0	0	2
366	0	1	1	1	7	1	0	70	0.179946231657855	3	30	-2.95	68.5	2	0	1	1	2	0	2	0	2	0	2	0	0	2	0	2	2	0	0	0	0	0	0	2	0
367	0	1	1	1	0	3	0	100	-0.9427042451214	3	29	-2.95	80.5	2	2	0	0	2	0	1	0	0	0	2	1	0	2	0	0	2	2	2	2	2	0	0	2	0
368	0	0	0	1	5	4	1	80	-0.889832343859711	0	19	-2.95	62	2	2	0	0	1	0	2	0	1	1	1	0	0	2	0	0	2	0	1	2	2	0	0	0	0
369	1	0	1	0	0	2	0	75	-0.760600861601869	2	31	-2.94	81.5	1	1	0	0	2	0	1	0	1	2	2	2	0	2	1	2	2	1	1	2	2	0	0	1	0
370	0	0	0	0	5	0	0	90	-0.759552211885489	1	32	-2.94	84	2	2	0	1	2	0	2	0	0	1	2	1	2	2	1	1	2	0	1	1	0	0	0	2	0
371	1	0	1	1	0	1	1	110	-0.875102106057816	10	36	-2.94	93.5	2	2	1	1	2	1	2	0	2	2	2	0	2	2	0	2	2	0	0	2	2	2	0	0	0
372	1	0	1	0	5	1	0	95	-0.70741011114926	9	35	-2.93	77	1	2	0	1	2	0	2	0	1	1	2	1	0	2	0	2	2	1	1	1	0	0	2	0	0
373	1	0	0	1	0	7	0	80	0.389499938283011	0	29	-2.93	81.5	1	2	1	0	2	0	2	0	2	1	0	0	0	2	0	2	1	0	0	1	0	0	1	1	0
374	0	1	0	0	0	5	0	70	-0.473088701682358	2	31	-2.92	79.5	2	0	0	2	2	0	2	0	2	0	2	2	0	2	0	1	2	0	2	2	2	0	0	2	2
375	1	1	0	1	15	2	0	100	-0.585587744801945	16	28	-2.91	55.5	2	1	0	0	1	2	1	0	0	1	1	0	0	2	0	0	2	1	0	2	1	0	0	1	1
376	1	1	1	0	0	0	0	80	-0.75658992632553	0	26	-2.9	72	2	0	0	0	0	0	2	0	1	0	2	2	0	2	0	2	2	0	2	2	0	0	0	0	0
377	1	1	1	1	0	0	0	125	1.38782358727798	4	40	-2.9	87	2	2	0	2	2	0	2	0	2	1	2	2	0	2	0	0	2	1	0	2	2	0	1	0	0
378	1	0	0	1	5	2	0	100	-0.986641064953805	10	20	-2.9	80.5	2	0	0	2	1	0	2	0	2	0	2	2	1	2	0	2	2	2	2	2	1	1	0	1	0
379	0	0	1	0	8	8	0	105	-0.415885867863327	12	40	-2.89	98.5	2	2	0	1	2	0	2	0	2	2	2	0	1	2	1	0	0	0	1	2	0	0	1	2	0
380	1	0	1	1	0	2	1	75	-0.749587595022132	8	21	-2.89	72	2	2	0	2	2	0	1	0	2	0	0	2	0	2	1	2	1	0	0	0	0	0	0	2	0
381	1	0	1	0	0	6	0	95	0.967427603841291	12	33	-2.89	95.5	1	2	2	2	2	0	1	0	2	0	2	2	2	2	1	2	2	0	1	1	2	0	1	2	0
382	1	0	0	1	0	1	1	65	-0.875102106057816	3	25	-2.89	51	2	0	0	0	0	0	2	0	0	0	2	0	0	2	1	0	2	0	1	1	0	0	0	0	0
383	0	0	1	0	0		0	85	2.99629097658131		33	-2.88	79.5	2	0	0	0	0	0	2	0	2	0	2	0	0	2	0	0	2	0	0	2	0	0	0	0	0
384	0	1	0	1	0	0	0	85	-0.396636677247138	1	29	-2.88	77	2	0	0	1	2	0	1	0	2	1	2	1	2	2	0	0	1	0	1	1	2	0	0	2	0
385	1	1	0		0	3	1	70	-0.809049844613698	15	23	-2.88	69.5	0	2	0	0	2	2	1	0	2	1	0	2	0	2	1	0	1	0	2	1	0	0	2	0	2
386	0	1	0	1	5		1	140	0.100607435058855			-2.88	85.5	2	0	0	2	2	0	2	0	0	1	2	2	2	2	1	0	1	0	1	2	0	0	0	0	0
387	0	1	0	0	12	0	0	80	1.2276502843097	6	27	-2.88	92	1	2	1	2	1	0	1	0	2	0	2	0	0	2	0	2	1	0	2	2	2	2	0	2	2
388	1	0	0	0	8	0	0	90	0.657246438142981	3	19	-2.87	69.5	2	2	0	0	2	0	1	0	0	0	2	2	0	1	0	0	2	0	1	0	2	0	0	0	1
389	1	0	1	0	0	0	0	95	-0.434011842607615	6	28	-2.86	89.5	1	0	0	1	1	0	2	0	1	0	2	0	0	1	0	1	2	0	0	0	0	0	0	0	0
390	1	0	1	0	0	1	0	90	-0.444340529240812	16	30	-2.86	95.5	2	2	1	1	1	0	1	0	0	1	0	1	0	1	1	2	2	2	1	1	1	0	0	1	0
391	0	0	0	1	0	4	0	65	1.39548838893838	1	24	-2.86	72	0	0	1	0	1	2	2	0	1	0	0	1	0	2	0	1	1	1	0	1	2	1	2	0	1
392	0	0	0	1	7	0	1	70	2.16146345706827	9	34	-2.86	84.5	1	2	1	2	2	0	1	0	2	0	0	1	0	2	0	0	1	1	0	2	2	1	1	0	1
393	1	0	0	0	0	3	0	85	-0.890244326833232	0	26	-2.86	71	2	2	0	1	1	1	2	0	2	0	2	1	0	1	1	2	2	0	0	2	2	0	1	2	0
394	1	1	0	1	0	3	1	85	-0.504223017624537	1	31	-2.85	77	2	0	0	0	2	0	1	0	2	0	2	0	0	2	0	1	2	0	0	1	2	0	0	0	0
395	0	0	0	0	5	1	0	95	0.607835862585451	2	27	-2.85	58	2	0	0	0	0	0	2	0	1	0	0	0	2	2	1	2	2	1	2	2	2	0	0	2	0
396	1	1	0	0	0	1	0	75	-0.745573221910403	18	33	-2.85	90.5	0	2	0	0	2	1	1	0	2	1	0	2	0	1	1	0	0	1	0	1	2	1	0	0	0
397	1	0	1	1	0	3	0	75	-0.69925445245649	19	35	-2.85	81.5	2	0	0	2	0	0	2	0	1	1	0	1	0	2	0	0	2	0	0	0	2	0	0	2	0
398	0	1	0	0	0	3	0	9	-0.822642187769649	1	23	-2.85	57.5	2	0	0	2	2	0	2	0	2	0	2	0	0	2	0	0	2	0	1	2	0	0	0	0	0
399	1	1	0	1	0	6	1	110		8	26	-2.85	74.5	2	2	1	2	2	0	1	0	0	2	2	1	2	2	0	2	2	2	0	0	2	0	0	1	0
400	1	1	0	1	0	3	0	100	0.0948491721395977	16	22	-2.85	84.5	2	0	1	2	0	0	2	0	2	0	2	0	0	2	1	2	2	0	1	2	0	0	1	2	0
401	1	0	1	0	5	0	0	115	-0.108325906103638	11	37	-2.84	87	2	1	1	2	0	0	2	0	2	1	2	0	0	2	0	1	2	0	1	0	0	0	0	1	0
402	1	1	1	0	0	6	1	80	-0.385264594198662	15	29	-2.83	83	2	2	2	2	2	0	1	0	0	0	2	2	0	0	0	2	0	0	0	0	2	0	0	1	0
403	0	0	1	0	5	0	0	90	1.73675119652146	1	35	-2.83	93	2	0	1	0	0	1	1	0	2	0	2	0	0	2	0	0	1	0	0	2	2	0	1	0	0
404	0	0	0	0	5	1	1	100	-0.724407717488713	5		-2.83	83	2	2	0	1	2	1	2	0	2	2	2	2	0	2	0	2	2	0	2	2	2	0	0	2	0
405	0	0	0	1	0	0	1	115	-0.809049844613698	4	22	-2.82	87	2	0	1	2	0	0	2	0	2	1	0	0	0	1	0	2	1	0	1	0	0	0	0	0	0
406	0	0	1	1	0	9	1	85	-0.744801261666853	7	31	-2.82	79.5	2	2	0	0	1	0	2	0	2	2	2	0	0	1	0	0	2	0	0	0	0	0	0	0	0
407	1	0	0	1	0	3	1	95	-0.720104554754833	5	21	-2.81	65.5	1	2	0	1	2	0	2	0	0	2	0	1	2	2	2	2	2	1	2	2	2	0	0	0	0
408	0	0	1	0	5	0	0	90	1.26641169694237	10	39	-2.8	77	2	0	1	2	1	0	2	0	2	0	2	1	0	2	0	0	2	0	1	2	0	0	2	1	0
409	1	1	0	1	0		0	70	-0.759552211885489			-2.8	64	2	2	0	1	1	1	1	0	1	2	2	0	0	2	2	0	2	0	1	2	2	0	0	1	0
410	1	0	0	0	12	5	0	105	-0.768344537321118	7	28	-2.79	61.5	2	0	0	1	0	0	2	0	2	0	2	0	0	2	0	2	2	0	0	2	2	0	0	0	0
411	1	0	0	0	5	3	1	80	-0.616501872946282	2		-2.79	58	1	2	1	2	2	0	2	1	2	1	0	2	2	1	0	2	2	1	1	2	2	0	0	0	0
412	0	0	0	1	5	7	1	90	-1.00538223803204	17		-2.79	71	1	2	0	2	2	0	2	0	1	2	0	1	1	1	2	2	2	0	1	2	0	1	0	2	0
413	1	1	1	1	0	9	1	105	-0.748612366676186	0	35	-2.78	103.5	2	2	0	2	2	0	0	0	2	2	2	1	1	2	0	0	2	2	1	2	0	0	1	0	0
414	0	1	1	1	0	2	0	85	-0.611558844132672	16	33	-2.78	83	1	2	0	1	2	0	2	0	1	0	2	0	0	2	0	0	2	0	0	2	0	0	0	1	0
415	1	0	0	1	5	0	0	100	-0.519533018558467	2	29	-2.78	78.5	2	0	0	2	1	0	1	0	1	0	2	2	0	2	0	2	2	0	1	1	1	0	0	0	1
416	0	0	1	0	0	7	0	80	-0.986641064953805	14	28	-2.78	72	2	2	0	0	2	0	0	2	2	0	2	0	1	2	0	2	2	0	2	2	2	0	0	2	0
417	0	1	1	1	0	4	0	100	-0.787497693372872	6	28	-2.78	74	2	0	1	2	1	0	2	0	2	1	2	0	0	2	0	0	2	0	0	2	0	0	1	2	0
418	1	0	1	0	0	1	0	60	0.269875628390222	0	29	-2.78	78	2	2	0	1	1	1	1	0	1	0	2	1	0	1	1	0	1	0	1	1	2	0	0	0	0
419	0	0	1	0	0	1	0	80	2.2599809215226	3	36	-2.78	88	2	0	0	2	0	1	1	0	2	0	2	0	0	2	0	0	2	0	0	1	0	0	0	2	0
420	0	0	0	1	0	4	0	85	0.0680835850341739	11	33	-2.77	66.5	2	1	1	1	2	0	2	0	2	0	2	1	1	1	1	2	1	0	1	2	0	0	0	2	1
421	1	0	1	0	5	3	0	85	0.292562947865749	13	30	-2.77	76.5	2	2	1	0	2	0	1	0	2	2	2	0	1	2	1	2	2	0	2	2	0	0	0	2	0
422	0	0	1	0	0	2	0	90	0.0948491721395977	4	29	-2.77	82	2	0	0	0	1	0	1	0	2	1	2	2	0	1	0	0	1	0	0	0	0	0	2	0	0
423	1	1	1	1	0	4	1	85	1.45171314411213	2	24	-2.77	70	1	2	0	1	1	1	0	0	0	1	0	2	0	1	0	0	1	0	1	1	1	0	0	0	0
424	0	1	1	1	0	0	0	65	-0.465200288661768	4	32	-2.77	70	2	0	1	0	2	0	2	0	2	1	2	0	0	2	0	0	2	0	1	1	0	0	0	1	0
425	0	0	0	0	0	5	1	95	-0.768402189470798	6	26	-2.77	68	1	1	1	2	2	0	2	0	1	1	2	2	1	2	1	2	2	1	1	0	1	0	0	1	0
426	1	0	0	1	5	6	0	95	-0.774102031822917	7	31	-2.76	71	2	2	0	0	2	0	2	0	2	0	2	0	0	2	1	0	2	0	1	2	0	0	2	1	0
427	0	1	1	0	0	0	0	105	0.760179349083864	2	42	-2.76	86.5	2	2	1	2	2	0	2	0	2	0	2	1	0	2	0	0	2	0	0	2	0	0	1	0	0
428	1	0	0	1	0	0	0	95	-0.95292231974387	4		-2.76	59	1	2	1	2	2	0	2	0	2	0	2	2	0	2	0	0	2	0	1	0	2	0	1	0	0
429	0	1	1	1	4	2	0	65	-0.787497693372872	8	31	-2.76	70.5	2	2	1	2	2	0	2	0	2	0	2	2	2	2	0	0	2	1	1	2	2	1	0	0	0
430	1	1	1	1	0	7	0	65	-0.760600861601869	4	32	-2.76	69.5	2	0	1	2	2	0	2	0	0	0	0	0	0	2	0	2	2	1	0	1	2	1	0	2	0
431	1	0	0	0	0	2	1	85	-0.923551089069646	7	31	-2.76	68	2	2	2	2	2	0	2	0	1	1	0	2	0	2	2	2	2	0	2	2	0	1	0	2	2
432	0	1	0	1	9	1	0	85	0.0948491721395977	5	23	-2.76	88	1	1	1	1	2	0	1	0	1	0	0	0	0	1	1	0	1	0	1	2	0	1	2	0	2
433	0	1	0	1	4	0	0	105	-0.416908220732032	8	34	-2.75	96	2	2	0	0	2	0	2	0	2	2	0	1	2	2	1	0	2	0	2	2	0	0	0	0	0
434	0	1	1	1	0	7	1	75	-0.787497693372872	1	34	-2.75	87	2	2	1	2	1	0	1	0	2	0	2	2	2	2	0	2	2	0	0	2	0	0	1	0	0
435	0	1	1	0	0	5	1	75	0.854082481245072	10	37	-2.75	77	2	2	1	2	2	2	2	1	2	2	2	0	1	2	0	0	2	0	0	2	2	0	1	2	0
436	0	1	1	0	5	3	0	85	-0.705969701133889	4	29	-2.75	74	2	0	0	2	2	0	2	0	0	0	2	0	0	2	0	0	2	1	0	2	0	1	0	0	0
437	1	0	1	1	0	2	0	90	-0.591998648303386	10	26	-2.74	86.5	2	2	0	0	1	0	1	0	2	2	2	2	0	2	0	0	2	1	2	2	2	0	1	0	0
438	1	1	1	1	0	0	1	110	-0.677310089257261	6	18	-2.74	75.5	1	2	1	0	2	1	1	0	0	1	2	2	2	2	0	0	2	0	1	1	2	2	0	2	0
439	1	0	0	1	0	0	0	80	-0.105149550980362	4	36	-2.74	77	2	2	0	2	2	2	1	0	1	0	1	2	0	2	0	0	2	2	2	1	1	0	0	0	0
440	1	0	0	1	0	0	1	95	-0.83075330325189	5	20	-2.74	79.5	1	2	1	2	2	0	2	0	1	0	2	0	0	2	0	0	2	0	0	2	2	0	0	0	1
441	0	0	1	0	0	3	1	65	-0.9427042451214	1	30	-2.74	67	2	0	0	0	0	0	0	0	2	0	0	0	0	1	0	0	2	0	1	0	2	0	0	0	0
442	1	0	1	1	5	0	0	85	1.06185023893492	7	38	-2.74	100	2	2	0	0	2	0	2	0	1	2	2	0	0	2	0	1	2	0	0	2	0	0	0	1	0
443	1	0	0	1	0	5	0	90	-0.775743082377285	5	22	-2.74	67	2	0	0	0	1	2	2	0	2	0	2	0	0	2	0	0	2	0	0	1	0	0	0	0	1
444	1	0	0	1	5	3	1	65	-0.506579379824221	9	31	-2.74	68	0	2	0	0	2	0	0	0	2	0	2	0	2	0	2	0	1	0	0	0	2	0	0	1	2
445	0	0	0	0	0	3	0	95	-0.401765999956616	11	26	-2.74	63.5	2	1	0	0	1	2	2	0	2	0	0	1	0	2	0	0	2	0	1	2	0	0	1	2	0
446	1	0	0	1	0	4	1	95	-0.759552211885489	7	33	-2.74	74.5	1	2	1	0	2	2	0	0	2	2	0	2	0	2	0	2	2	0	1	2	2	0	0	2	0
447	0	0	1	1	0	1	0	140	-0.431118347970177	10	35	-2.73	101.5	2	2	1	1	2	2	1	0	2	2	2	2	2	2	0	0	2	1	1	2	0	0	1	0	0
448	1	0	1	0	0	8	1	85	2.03776422766234	9	36	-2.73	93	2	2	0	1	2	0	2	1	2	1	2	0	0	2	0	2	2	0	1	2	0	0	1	2	0
449	0	1	0	1	0	2	1	140	-0.491607753434913	6	26	-2.73	81.5	2	0	0	1	1	1	2	0	0	0	2	0	0	2	0	2	2	0	0	2	0	0	1	1	0
450	1	1	0	1	0	2	0	90	-0.199660464600581	9	23	-2.73	82	1	2	0	0	2	2	1	0	0	2	2	2	2	2	2	2	2	0	1	2	1	0	0	0	0
451	1	1	0	0	0	1	0	80	-0.677310089257261	3	29	-2.72	86.5	2	0	0	0	0	2	1	0	0	0	0	2	2	0	1	0	1	0	2	0	2	0	0	1	0
452	1	0	0	0	0	0	0	85	-0.752077763146106	2	23	-2.72	92	0	2	0	1	2	0	2	0	2	1	2	2	0	2	0	0	2	1	0	1	0	1	0	1	0
453	0	0	0	1	0	1	1	85	-0.573486483661693	9	30	-2.72	81.5	0	2	1	2	2	2	0	0	0	2	2	2	2	1	1	2	0	2	1	2	2	0	0	1	0
454	1	1	1	0	0	1	0	65	0.179946231657855	7	33	-2.72	94.5	1	0	0	1	2	0	1	0	0	0	0	0	1	2	0	0	1	0	0	1	2	0	0	1	0
455	1	1	0	1	14	1	0	100	0.0948491721395977	12	32	-2.72	100.5	2	2	1	0	2	0	1	0	0	2	0	1	0	2	0	0	0	1	0	0	2	0	0	2	0
456	1	0	0	1	0	4	0	95	-0.502042749863748	5	30	-2.72	77	2	2	1	0	2	1	1	0	2	2	2	1	1	1	0	2	2	0	0	2	2	0	0	0	0
457	1	1	0	1	0	7	0	80	-0.161898620195138	10	21	-2.72	68.5	0	2	0	0	1	0	0	0	0	1	0	2	0	0	0	2	0	0	2	0	0	2	0	0	0
458	0	0	0	1	0	6	1	90	-0.95292231974387	3	26	-2.72	71	2	0	0	2	0	0	2	0	2	0	2	0	0	2	0	1	2	0	0	2	0	0	0	0	0
459	1	0	1	0	0	2	0	85	-0.568518798520314	6	28	-2.71	89	2	1	0	2	0	1	2	0	2	0	2	1	0	2	0	2	2	0	0	1	2	0	2	2	0
460	1	0	0	1	0	5	0	95	-0.697510885717709	6	30	-2.71	88.5	2	2	2	0	2	0	1	0	2	0	0	2	0	0	0	0	0	0	0	1	2	0	0	0	2
461	1	0	0	1	0	6	0	70	-0.162108695839507	11	23	-2.71	58.5	0	0	0	2	2	0	2	0	2	0	2	1	0	2	0	2	2	0	0	2	0	0	0	2	0
462	1	0	1		0	3	1	100	0.0948491721395977	7	32	-2.71	95.5	1	2	1	0	2	0	1	0	0	2	2	0	2	0	0	0	2	0	2	0	2	0	0	0	0
463	1	0	0	1	0	2	1	95	1.54759324403444	7	33	-2.71	77	2	2	0	0	2	0	1	0	2	0	2	2	0	2	0	2	2	0	2	2	2	0	1	0	0
464	1	1	1	1	12	0	0	100	3.39116360745641	3	39	-2.71	81	1	2	1	2	2	0	1	0	1	2	2	1	0	2	2	0	2	0	0	2	2	0	0	0	1
465	1	0	0	1	0	1	1	95	-0.831434513205277	7	23	-2.7	64.5	1	2	0	2	2	0	1	0	1	2	1	0	1	2	1	0	2	1	2	1	1	0	0	0	0
466	1	1	1	0	0	0	0	105	-0.545550801503604	1	31	-2.7	87.5	2	2	1	0	2	0	1	0	2	2	2	0	0	2	0	0	2	0	0	1	0	0	0	2	0
467	1	0	1	0	0	4	0	100	-0.181958272105197	1	34	-2.7	83	2	0	1	0	0	2	2	1	1	0	2	2	0	2	0	0	2	1	1	2	2	1	0	0	0
468	1	0	1	0	0	1	0	95	1.6302857619944	18	37	-2.7	81.5	2	2	0	2	2	0	1	0	2	2	2	0	2	2	2	0	2	0	0	2	0	0	1	0	0
469	1	1	1	0	3	2	0	140	1.0650147345594	7	39	-2.7	86	2	0	1	2	0	0	2	0	2	0	2	0	0	2	2	2	2	2	2	0	0	0	0	0	0
470	1	0	0	1	10	1	0	100	1.64251256424608	2		-2.7	107	2	2	2	0	2	0	2	0	2	2	2	2	2	2	1	0	0	0	2	2	2	0	0	1	0
471	1	1	1	0	0	4	0	90	-0.616501872946282	16	29	-2.7	87	2	2	0	0	2	0	1	0	2	0	2	1	0	2	0	2	1	0	1	2	0	1	0	1	0
472	1	0	0	0	0	3	0	100	0.821609592904015	1	24	-2.7	68	2	0	1	2	0	1	2	0	2	0	0	0	0	2	0	0	2	0	2	2	0	0	0	0	0
473	0	1	0	1	0	10	0	70	0.360965563604833	11	33	-2.7	74	2	2	1	1	2	1	1	0	0	2	2	2	2	2	1	2	2	1	2	1	0	0	0	2	0
474	0	1	0	1	5	4	0	100	2.23331163416307	7	30	-2.69	93	2	0	1	1	2	2	2	0	1	2	2	0	0	2	1	2	2	0	2	2	0	0	2	2	2
475	0	1	1	0	0	10	0	75	-0.493090883215436	16	33	-2.68	96.5	2	0	1	2	2	1	2	0	2	0	2	0	0	2	0	0	2	1	1	2	0	0	1	0	0
476	0	1	0	1	0	0	0	95	-0.208400515835879	8	38	-2.68	94.5	2	0	0	2	1	0	2	0	2	0	2	0	0	2	0	2	2	0	0	0	0	0	2	1	0
477	1	0	0	1	5	2	0	95	0.597359107903545	6	36	-2.68	68	2	2	0	2	2	0	2	0	2	2	2	0	0	2	0	2	2	0	0	2	0	0	1	0	0
478	1	0	0	1	10	2	0	105	0.276954052126056	4	26	-2.68	72	1	2	0	0	2	2	1	0	1	2	0	1	2	1	1	2	2	1	2	0	2	1	2	0	0
479	1	1	1	0	0	0	0	140	-0.678793219037784	1	32	-2.68	105	2	2	0	0	1	0	1	0	2	0	2	2	0	2	0	0	2	0	0	2	0	0	0	0	0
480	1	0	1	1	0	0	0	140	0.251935029627113	6	34	-2.68	86.5	2	2	1	2	1	0	2	0	2	0	2	2	0	1	0	0	2	0	1	2	0	0	0	0	0
481	0	1	0	1	9	3	0	80	-0.611558844132672	5	31	-2.67	81.5	2	0	2	2	2	0	2	0	0	0	2	0	0	1	1	2	2	0	2	0	1	0	0	2	1
482	1	0	1	1	0	3	0	95	-0.697633993398141	6	26	-2.67	80.5	2	2	0	1	0	0	2	0	0	2	2	2	0	2	2	0	2	0	2	2	0	0	2	0	0
483	0	1	1	0	0	3	0	106	0.467912510773977	7	35	-2.67	95.5	1	1	0	1	2	0	2	0	2	0	2	1	0	2	0	0	2	1	1	2	2	1	1	0	0
484	1	1	1	1	10	3	1	95	-0.434011842607615	7	37	-2.67	103	2	0	0	2	0	0	2	0	2	1	2	0	1	2	0	0	2	0	0	0	2	0	1	0	0
485	0	1	0	0	0	1	1	95	-0.478880848065574	7	21	-2.67	80.5	2	2	0	0	1	2	0	0	0	2	0	2	0	0	0	2	2	0	2	1	2	0	2	0	2
486	0	0	1	1	0	6	0	90	-0.191991035033035	11	22	-2.66	97	2	0	0	0	2	0	1	0	2	0	0	2	0	0	0	0	1	0	1	0	1	0	0	0	0
487	0	0	0	0	5	0	1	110	-0.724407717488713	6	33	-2.66	76	2	2	1	0	0	0	1	0	1	1	2	2	1	2	1	0	2	2	1	2	1	2	0	1	0
488	1	1	1	1	0	1	0	75	-0.83075330325189	13	36	-2.66	89	2	0	1	2	2	0	2	0	2	1	2	1	0	2	0	2	2	0	0	2	2	0	2	2	2
489	1	1	1	0	0	3	1	105	0.228195838923127	6	33	-2.66	118	2	2	0	1	2	0	2	0	1	2	2	1	0	2	1	0	2	1	0	1	2	0	2	1	0
490	1	1	0	0	0	1	0	95	0.369011984146319	6	30	-2.65	81.5	0	2	0	0	2	2	1	1	2	0	2	2	2	2	1	0	1	0	0	2	0	0	1	0	0
491	0	0	1	1	0	1	0	60	-0.678566921520198	2	29	-2.65	71.5	2	2	0	0	2	0	0	0	0	2	2	2	0	2	0	2	2	0	2	2	0	0	0	0	0
492	0	1	1	0	0	6	0	70	-0.960954924833331	11	19	-2.64	52.5	2	0	1	2	1	0	2	0	2	1	0	0	0	2	0	0	2	0	0	0	0	0	0	0	0
493	1	1	1	1	0	1	0	65	0.705904593508191	5	42	-2.64	84.5	2	2	0	2	1	0	2	0	2	1	2	1	0	2	1	0	2	1	1	2	1	1	0	1	1
494	0	0	1	1	0	0	0	85	-0.747554057252336	4	30	-2.64	69.5	2	0	2	0	2	2	1	2	1	0	2	0	2	0	2	2	2	0	2	1	0	0	0	2	2
495	0	1	1	1	0	4	0	110	-0.919038925890221	5	26	-2.64	63.5	2	0	0	2	2	0	2	0	2	0	2	1	0	2	0	0	0	0	0	1	0	0	0	0	0
496	1	0	0	0	0	3	0	70	-0.854580852968901	1	30	-2.64	68.5	2	2	0	0	2	0	2	0	2	0	2	0	0	2	0	0	2	0	2	2	0	0	0	0	0
497	0	1	0	1	0	7	1	115	-0.712653106493125	3	23	-2.63	78	2	2	0	2	1	0	1	0	2	2	0	1	0	2	1	0	2	1	1	1	1	0	0	0	0
498	1	1	0	1	0	4	0	105	2.19633784848862	13	28	-2.63	66.5	2	2	0	0	2	2	2	0	2	0	2	0	0	2	0	0	2	0	1	2	2	0	2	0	0
499	1	1	0	1	0		0	85	0.373285672697175		28	-2.63	97	2	0	0	2	2	0	2	0	2	2	0	0	0	0	0	0	2	0	0	0	0	0	0	2	2
500	1	0	1		10	0	0	105	3.63082983770112	5	39	-2.63	100.5	2	2	0	1	2	0	2	0	2	2	2	0	0	2	2	0	2	0	0	1	2	0	0	0	0
501	0	1	0	0	0	6	1	65	-0.853532203252521	5	23	-2.63	68.5	2	0	1	2	1	0	1	1	2	1	2	1	2	1	0	0	1	0	0	0	2	0	0	0	1
502	0	1	0	1	8	1	0	95	-0.754628822185768	0	35	-2.63	75.5	1	0	0	0	1	2	1	0	2	0	2	2	2	2	0	2	2	0	1	2	2	0	0	0	2
503	0	0	0	1	0		0	95	-0.4076666833708		21	-2.63	67.5	2	0	0	1	2	0	1	0	1	0	2	0	0	1	1	0	2	1	1	2	2	0	0	0	0
504	1	1	0	1	0	5	0	85	-0.862616662897788	3	27	-2.63	76.5	1	0	0	2	0	0	2	0	0	0	2	0	0	2	0	0	2	0	1	0	0	0	0	0	0
505	0	0	0	1	0	5	1	95	-0.598374226985473	2	33	-2.63	69.5	2	1	1	0	2	2	1	0	2	0	0	2	0	0	0	0	0	0	1	2	0	0	2	1	0
506	0	1	0	1	0	5	0	110	-0.75555805513759	9	31	-2.63	60	1	0	1	2	2	0	2	0	0	0	2	2	0	2	0	2	0	2	2	2	2	2	0	0	0
507	0	1	1	1	0	1	0	115	-0.309178971126956	4	34	-2.62	86	2	2	0	2	0	0	0	0	2	1	2	2	0	2	0	0	2	1	0	2	0	0	0	0	0
508	1	1	0	0	8	2	0	105	1.04704019374639	4	30	-2.62	82	2	1	2	2	1	0	2	1	0	1	2	1	1	2	1	2	2	0	1	2	0	0	1	2	0
509	0	1	0	0	0	3	1	105	-0.603146712330902	9	36	-2.62	64	2	2	1	1	2	1	2	0	2	2	2	2	0	2	1	0	2	0	2	2	2	0	0	2	0
510	1	0	1	1	0	0	1	80	-0.81863125249331	4	26	-2.62	66	2	2	0	2	2	0	2	0	2	1	0	1	0	2	0	1	2	0	1	2	0	0	0	0	0
511	0	0	0	1	5	1	1	85	-0.822642187769649	3	26	-2.61	62	2	2	1	0	2	1	1	0	1	2	2	2	2	1	1	2	1	1	1	2	2	0	0	2	1
512	1	0	1	1	0	2	0	90	0.389877474587602	5	29	-2.6	85.5	2	2	0	0	1	1	2	0	0	0	2	0	0	2	0	2	2	0	1	1	0	0	1	2	0
513	0	0	1	1	0	1	1	75	-0.812012130173657	5	25	-2.6	83	2	2	1	0	2	2	2	0	2	2	2	2	1	1	0	0	2	0	1	2	2	0	0	0	0
514	0	0	0	0	0	2	1	95	-0.57152537952193	4	25	-2.59	68	1	0	0	2	1	2	2	0	1	0	2	2	0	2	1	0	2	1	1	2	1	1	0	0	0
515	1	1	0	1	0	1	0	95	-0.75658992632553	3	27	-2.59	90.5	2	0	0	1	1	0	1	0	0	0	0	2	0	2	1	2	0	0	1	1	0	0	0	0	1
516	0	0	0	0	0	1	1	75	-0.81967990220969	2	34	-2.59	76.5	2	1	1	0	2	2	2	0	1	2	0	0	2	1	1	0	2	0	2	2	1	0	2	2	0
517	1	0	1	0	5	1	0	85	0.246789469862185	5	36	-2.59	95.5	2	2	0	1	2	0	1	0	0	2	0	0	0	1	0	0	2	0	0	2	2	0	0	0	0
518	0	0	1	1	5	3	0	80	0.321518004032629	2	31	-2.59	74	0	0	0	0	1	2	2	0	1	0	2	0	0	1	1	2	0	0	0	0	0	0	0	1	0
519	0	0	1	1	0	4	1	80	-0.715865411976807	1	25	-2.59	61	2	2	0	2	0	0	2	0	2	0	2	0	0	2	0	1	2	0	1	0	0	0	0	2	0
520	0	0	1	1	0	1	0	85	0.0948491721395977	10	30	-2.59	94	2	1	1	0	2	2	1	0	1	1	0	1	0	0	1	2	0	1	2	2	0	0	0	0	0
521	1	1	0	0	4	3	0	115	-0.632517263966382	4	32	-2.59	84.5	2	2	1	2	2	0	2	0	2	0	1	2	0	0	2	0	0	2	2	2	0	2	0	0	0
522	1	1	0	1	0	4	1	70	-0.0252673382136464	4	19	-2.59	55.5	2	0	0	2	1	0	2	0	2	0	2	0	0	2	0	0	2	1	0	0	0	0	0	1	0
523	1	0	1	0	0	3	0	95	-0.708140943313701	9	31	-2.59	92	1	2	0	2	1	1	2	0	2	0	2	0	0	2	2	2	2	0	1	2	2	1	0	2	0
524	0	0	0	0	0	0	0	105	-0.563469838390872	3	23	-2.58	77	2	2	1	1	1	0	0	0	2	2	2	2	0	2	0	0	2	0	0	1	0	0	0	2	0
525	0	1	0	1	0	0	1	80	-0.430000907331277	12	27	-2.58	85.5	2	2	1	2	2	2	2	0	1	0	2	1	0	2	1	2	2	0	2	2	0	0	0	2	0
526	1	1	1	1	8	0	0	100	-0.0951287806670536	10	34	-2.58	95	2	2	0	2	2	2	2	0	2	2	2	0	0	2	0	0	2	0	0	2	0	0	0	2	0
527	1	0	1	0	0	5	0	85	-0.73451879561715	6	29	-2.57	86.5	2	1	0	0	2	0	1	0	0	0	0	1	0	1	1	0	1	0	1	2	2	0	1	0	0
528	0	1	0	0	9	2	0	105	0.0948491721395977	1	24	-2.57	70.5	1	0	0	2	1	0	2	0	0	0	2	0	0	2	0	0	2	0	1	1	0	0	0	0	0
529	0	1	0	1	0	5	0	65	-0.885241670287507	12	20	-2.57	76.5	1	2	2	1	2	1	2	1	1	2	2	1	2	2	0	2	2	0	1	2	1	0	1	0	0
530	0	1	0	1	0	1	0	125	-0.00638690543495376	14	25	-2.57	79.5	1	2	2	2	2	2	1	0	1	1	2	2	0	1	0	2	0	1	1	1	2	1	0	2	0
531	0	0	0	0	5	2	0	80	1.90847180563623	2	25	-2.57	58.5	2	1	2	2	1	1	2	0	2	0	2	1	0	2	1	1	2	0	0	2	1	0	0	1	0
532	0	1	0	1	4	3	0	95	-0.718751651943346	0	35	-2.57	77	2	1	0	0	1	1	2	0	2	0	2	1	0	2	1	0	1	0	1	1	1	0	2	1	0
533	0	1	0	0	0	6	1	95	-0.403448925994894	8	31	-2.57	89.5	2	1	1	2	1	0	1	0	1	1	2	0	0	2	1	2	2	1	1	2	0	0	1	2	0
534	1	1	1	1	0	1	0	80	0.547152245700946	10	20	-2.57	87	0	2	1	0	2	2	2	2	2	2	2	2	2	0	2	2	0	0	1	2	0	0	1	2	0
535	1	0	1	0	0	1	0	110	-0.837372425571543	3	27	-2.57	94.5	2	2	0	2	2	0	2	0	1	1	2	1	0	2	1	0	2	0	1	2	0	0	0	0	0
536	1	1	0	1	14	1	0	85	0.0948491721395977	12	33	-2.56	98	2	1	0	2	2	2	2	1	0	1	0	0	0	0	1	1	2	0	1	1	1	0	0	0	0
537	1	0	0	0	5	1	0	105	-0.81967990220969	12	19	-2.56	74	2	2	1	0	2	1	2	0	2	1	2	1	0	2	0	2	2	0	1	2	0	0	0	1	0
538	1	0	0	1	5	5	0	105	-0.133575357893566	13	25	-2.56	73.5	2	1	0	2	0	0	2	0	2	0	2	2	1	2	1	0	2	1	2	2	2	0	0	2	0
539	0	0	1	0	7	4	0	100	2.99629097658131	4	27	-2.56	88	2	0	0	2	0	1	2	0	2	0	2	0	0	2	0	0	2	0	0	2	0	0	0	0	0
540	1	0	0	1	0	1	1	80	-0.919038925890221	11	27	-2.56	65.5	2	1	0	0	2	0	2	0	2	0	2	0	0	2	0	0	2	0	0	0	0	0	0	0	0
541	1	0	1	0	0	3	0	100	-0.160814436808138	12	41	-2.56	83	2	2	0	2	2	0	1	0	1	0	2	2	0	2	2	0	2	0	0	0	2	0	0	0	0
542	1	0	1	0	0	1	0	140	-0.214905057071582	1	34	-2.55	65.5	2	2	0	0	2	2	2	0	2	0	0	0	0	2	0	0	2	0	0	2	0	0	0	1	0
543	1	0	1	1	0	0	1	80	-0.410523577806611	0	32	-2.55	86	2	2	0	0	2	0	2	0	2	0	0	2	1	2	0	0	2	2	2	2	2	0	0	2	0
544	0	1	1	0	0	3	0	85	-0.739030958796574	9	29	-2.55	78	2	2	0	1	2	0	1	0	2	0	2	0	0	2	0	0	2	0	0	2	2	0	0	0	0
545	1	0	0	1	10	7	0	90	0.0948491721395977	6	30	-2.55	77	1	2	0	2	2	0	1	0	0	2	1	0	0	1	0	0	1	0	1	1	2	0	0	0	0
546	0	1	1	1	0	2	0	80	0.0925474890127658	7	34	-2.54	78.5	2	0	1	2	0	0	2	0	2	1	2	0	0	2	0	2	2	0	0	1	0	0	0	1	0
547	1	1	1	1	0	1	0	125	-0.563469838390872	11	38	-2.54	70.5	2	0	1	0	2	0	2	0	2	0	2	1	1	2	0	0	2	0	1	2	0	0	2	0	0
548	1	0	0	1	0	0	0	100	1.64620940504821	5	30	-2.54	74.5	2	2	0	0	2	0	1	0	1	2	2	2	0	2	1	0	2	0	0	2	2	0	0	0	2
549	0	0	1	1	0	3	0	95	-0.697510885717709	4	30	-2.53	97	2	0	0	0	1	0	0	0	0	2	2	1	2	2	1	2	2	1	1	1	0	0	0	0	0
550	0	0	1	1	0	1	1	75	0.407369216239892	13	34	-2.53	84.5	2	1	1	1	1	0	1	0	1	0	2	0	1	1	1	1	1	1	2	1	1	0	0	2	0
551	1	1	0	0	0	3	0	85	-0.146668044492811	14	25	-2.53	71	1	2	0	0	2	0	2	0	0	0	2	2	0	0	1	2	0	0	1	0	0	2	0	0	0
552	0	1	0	1	0	8	1	65	0.284757742643379	4	24	-2.53	88	1	2	0	0	1	2	2	0	2	0	0	1	0	1	1	2	2	1	0	1	2	0	0	2	0
553	0	0	0	1	0	0	1	85	-0.818267860091862	19	25	-2.53	55.5	2	0	2	1	1	0	2	0	1	0	0	0	1	2	0	0	2	0	2	1	2	0	0	1	0
554	0	0	0	1	0	9	0	95	-0.36442172498304	12	28	-2.52	68	2	0	1	2	2	1	2	0	2	0	2	1	0	2	0	2	2	0	1	1	0	0	0	2	0
555	1	0	1	1	0	1	1	90	-0.688987787261947	11	32	-2.52	86.5	2	2	0	0	2	0	2	0	2	2	2	2	0	2	0	0	2	0	0	2	2	0	0	1	0
556	1	1	1	1	3	1	1	70	-0.595710674972934	18	33	-2.52	66.5	0	2	0	1	2	0	0	0	1	1	0	0	1	2	0	2	0	0	1	2	2	0	1	1	0
557	1	0	0	1	0	1	0	105	0.0948491721395977	5	28	-2.52	74.5	2	2	1	2	0	0	2	0	1	2	2	2	0	2	0	0	2	0	1	2	2	0	1	1	0
558	1	0	0	1	5	2	0	100	1.81233796774188	10	32	-2.52	69.5	2	1	0	2	2	0	2	1	2	0	0	0	2	2	1	2	1	1	0	1	0	0	2	1	1
559	1	1	1	0	12	2	0	110	-0.00217187637700589	3	32	-2.52	81.5	2	1	0	2	2	0	1	0	2	0	2	0	0	2	0	0	2	0	0	2	0	0	1	1	0
560	1	1	0	0	0	5	1	110	-0.761659171025719	11	28	-2.51	61.5	2	2	2	2	2	0	1	0	2	0	2	2	0	2	0	2	2	0	2	2	0	0	0	2	1
561	0	1	0	1	0	5	0	60	-0.550377151791627	13	25	-2.51	64.5	2	2	0	1	1	2	2	1	1	1	2	0	0	1	0	1	2	0	1	2	0	0	0	1	1
562	1	0	0	1	0	2	0	80	-0.986641064953805	2	32	-2.5	72	1	1	1	0	1	1	1	1	1	1	1	2	1	1	2	2	2	1	2	1	1	1	0	1	1
563	0	0	1	1	5	6	0	85	0.0227935224834095	10	31	-2.5	94.5	2	2	0	2	1	0	2	0	2	2	2	0	0	2	1	2	2	0	1	1	0	0	0	0	0
564	1	0	1	1	0	2	0	80	-0.735037775084704	10	30	-2.5	74	2	1	1	0	2	2	2	0	2	1	0	1	0	1	0	1	2	0	1	0	1	0	0	0	0
565	0	0	0	1	0	3	0	70	1.85571368626809	4	26	-2.49	61	2	1	1	0	2	0	1	0	2	0	0	1	0	1	0	2	2	0	0	2	2	0	2	0	0
566	1	0	1	1	0	2	1	80	-0.855948950006062	19	29	-2.49	92	1	1	1	0	2	1	1	1	0	1	1	0	2	2	2	2	2	0	0	1	0	0	0	1	0
567	0	1	1	1	8	4	0	90	1.4996328875385	1	40	-2.49	93	2	0	0	0	1	0	2	0	0	0	2	1	0	1	0	0	2	0	1	2	0	0	2	0	0
568	1	0	1	0	0	0	0	105	-0.677310089257261	3	37	-2.48	89.5	2	2	2	2	2	0	1	1	2	2	2	1	1	2	1	2	2	1	0	1	0	0	1	2	1
569	1	1	1	1	10	2	0	105	2.00742517128181	2	43	-2.47	76.5	1	2	0	0	0	2	2	0	1	1	2	1	0	2	1	1	2	0	1	1	2	0	0	0	0
570	0	0	1	1	0	0	0	100	-0.250867829269195	4	34	-2.47	92	2	2	2	2	2	2	1	0	2	0	2	0	0	2	0	0	2	1	2	2	0	0	1	1	1
571	0	1	1	1	0	3	0	100	1.55178868837468	10	30	-2.47	81	2	1	0	2	1	0	2	1	1	0	2	1	0	2	0	0	1	0	0	2	0	0	1	2	0
572	0	0	0	0	2	4	0	85	-0.1273913946768	8	39	-2.46	73	2	1	1	1	0	2	2	0	2	0	2	1	0	2	1	0	2	0	2	2	2	0	0	1	0
573	0	1	1	0	0	0	1	110	-0.9427042451214	6	35	-2.46	88.5	2	2	0	2	2	0	1	0	2	1	2	1	0	2	0	0	2	0	2	0	0	0	0	2	0
574	0	1	1	1	0	3	1	60	-0.923551089069646	4	36	-2.46	69.5	2	0	1	2	0	0	2	0	2	0	2	0	1	2	0	0	2	1	0	2	0	0	0	0	0
575	1	1	0	1	0	0	0	100	-0.711328669096221	3	28	-2.46	82	1	2	1	1	2	2	2	0	2	1	2	2	0	2	2	0	2	2	1	2	0	2	2	2	0
576	0	0	0	0	12	2	1	60	0.149999436456414	10	24	-2.46	60.5	2	0	1	0	1	1	2	0	2	0	2	1	2	2	0	0	2	0	1	2	0	0	0	1	0
577	0	0	0	0	0	1	0	100	-0.872139820497857	9	27	-2.45	76.5	2	2	1	2	2	1	0	0	2	0	2	1	0	2	0	0	2	0	0	2	2	0	0	2	0
578	0	0	1	1	0	2	0	90	2.2185968395543	10	28	-2.45	81.5	2	2	0	1	0	0	1	0	2	0	0	0	0	1	0	1	2	0	1	1	0	0	0	2	0
579	1	0	1	0	0	1	1	85	-0.774783241776304	5	30	-2.45	79.5	2	2	1	0	1	0	2	0	0	1	2	2	0	2	1	0	2	0	0	2	0	0	0	0	0
580	0	0	1	1	5	2	0	85	-0.572291367417915	5	28	-2.44	84	2	0	0	0	2	2	2	0	2	0	2	0	0	2	0	2	2	0	2	2	0	0	0	2	0
581	0	0	0	1	0	8	1	95	-0.505579320679914	14	19	-2.44	57	2	0	0	2	2	0	2	0	2	1	2	0	0	2	1	2	2	0	0	2	0	0	0	2	2
582	0	1	0	0	8	0	0	130	-0.0932576916802863	2	36	-2.44	90.5	2	1	0	2	2	0	1	0	1	2	2	1	1	2	2	2	2	0	1	1	0	0	0	1	0
583	0	0	1	0	0	0	1	105	-0.671202306207575	1	38	-2.43	74.5	2	0	0	0	2	1	2	0	2	1	2	0	0	2	0	2	2	0	0	2	2	0	0	1	0
584	0	1	0	0	0	1	0	90	-0.75658992632553	3	37	-2.43	84.5	2	2	0	2	2	0	0	1	0	2	2	2	2	2	1	2	2	0	1	1	0	0	1	2	0
585	0	1	0	0	0	3	1	70	-0.539376576282629	0	34	-2.43	87	2	2	0	2	1	0	2	0	0	2	2	0	0	2	0	1	2	0	1	2	1	0	0	0	0
586	1	1	0	1	8	2	1	105	-0.468812151659086	19	33	-2.43	54	2	2	1	2	2	0	1	1	0	2	2	2	2	2	1	0	2	1	1	1	1	0	1	2	0
587	0	0	0	1	3	2	0	95	-0.708140943313701	9	29	-2.42	66	2	1	0	2	1	0	1	0	2	2	2	0	1	2	0	1	0	0	0	2	2	0	1	2	0
588	0	1	0	1	5	3	0	85	-0.548899733882698	13	38	-2.42	87.5	2	2	0	2	2	0	2	0	2	0	2	2	0	2	0	0	2	0	1	2	2	0	0	0	2
589	1	0	0	1	0	4	0	60	0.317386390652514	11	29	-2.42	73.5	2	1	1	0	2	0	2	0	2	0	2	0	1	2	0	0	2	0	0	2	0	0	0	1	0
590	0	1	0	1	0	2	0	85	-0.0296663958047581	2	34	-2.42	85.5	2	2	0	0	2	0	2	0	2	2	2	1	2	0	1	1	2	1	1	2	2	0	0	0	0
591	0	1	0	1	0	1	0	95	-0.44003856408928	6	29	-2.42	80.5	2	0	0	1	2	0	1	0	2	0	2	2	2	2	1	0	2	1	1	2	0	1	0	1	0
592	1	1	1	1	0	1	1		-0.592836553715103	1	20	-2.42		0	2	0	0	2	1	1	0	0	1	0	2	2	0	1	2	0	0	2	0	2	0	0	2	2
593	1	0	1	1	0	3	0	100	0.650594664368352	9	39	-2.42	89.5	2	2	0	0	2	0	1	1	2	2	2	2	0	2	0	0	2	2	2	2	0	0	0	2	0
594	0	1	1	0	10	0	0	85	0.28318558182202	12	36	-2.42	93.5	2	0	1	1	1	1	1	0	2	1	2	1	1	2	0	2	2	0	1	1	2	0	0	2	1
595	1	1	0	0	0	3	0	140	-0.905992121540689	6	29	-2.42	85.5	2	2	0	2	2	0	1	0	2	1	2	0	0	1	1	0	2	1	0	2	1	0	0	0	0
596	1	0	0	1	0	3	1	75	-0.809845403343839	4	25	-2.41	73	1	2	1	0	0	1	1	0	2	2	2	1	0	2	0	0	2	1	1	2	2	2	2	2	0
597	0	1	1	0	9	1	0	105	3.055968360866	0	37	-2.41	96	2	2	0	2	2	2	2	0	2	2	2	2	0	2	0	0	2	0	1	2	2	0	1	0	0
598	1	0	1	1	12	3	0	85	0.703677964093598	3	40	-2.41	101	2	2	1	0	2	0	1	2	2	0	2	0	2	2	0	0	1	0	2	1	0	0	1	2	0
599	1	0	0	0	4	6	0	140	-0.0140131678737927	8	27	-2.41	105	1	2	0	1	1	0	2	1	2	2	2	1	1	1	1	0	2	0	1	2	0	0	0	2	0
600	1	1	1	0	5	2	0	105	-0.519831449129747	3	37	-2.41	90	2	0	2	2	2	0	1	0	2	0	2	0	0	2	0	0	2	1	1	0	0	0	0	0	0
601	1	0	0	1	0	2	0	85	-0.638047663090113	5	28	-2.41	74.5	0	2	1	1	2	0	1	0	2	1	2	0	0	2	0	2	2	0	0	1	2	0	0	0	0
602	1	0	1	1	0	2	0	75	-0.986641064953805	6	18	-2.4	68.5	2	0	0	0	2	0	2	0	2	2	2	0	0	2	1	2	2	0	0	0	0	0	0	0	1
603	1	1	1	1	0	0	0	120	0.159102257584727	8	44	-2.4	97	1	2	2	1	2	0	2	1	2	2	1	2	2	2	0	0	2	0	0	2	0	0	1	0	0
604	1	0	1	1	0	4	1	85	-0.618365288448945	2	33	-2.39	87	2	2	1	2	2	0	2	0	2	1	2	0	1	2	0	0	2	0	0	0	0	0	0	0	0
605	1	0	0	0	0	1	0	100	1.67676638494906	3	28	-2.39	70.5	2	0	0	0	2	0	2	0	2	0	2	1	1	2	1	2	2	0	0	2	0	0	0	1	0
606	1	0	1	1	0	3	0	100	-0.879614269237241	9	31	-2.39	87	2	2	1	1	2	0	2	0	1	2	2	0	2	2	0	2	2	0	0	2	2	0	0	2	0
607	1	1	1	1	0		0	120	-0.901479958361265		27	-2.39	71	2	2	0	0	2	1	1	0	2	0	2	0	0	2	1	0	2	0	0	2	2	1	0	0	0
608	0	0	1	1	4	5	1	80	0.551113863077411	13	25	-2.39	72	2	0	0	0	1	1	2	0	2	0	2	0	0	2	0	2	1	0	0	1	0	0	0	1	0
609	1	0	0	1	0	1	1	95	-0.828203000665452	0	26	-2.39	58.5	0	2	1	2	2	1	2	0	1	2	2	0	1	2	0	1	2	0	2	1	2	0	1	2	0
610	1	0	0	1	0	4	1	70	0.407064192321697	4	21	-2.39	66.5	2	2	0	0	1	2	2	1	2	0	2	0	0	2	0	2	2	0	2	2	0	0	0	2	0
611	1	0	1	1	10	1	0	75	0.411026537025962	12	33	-2.38	89.5	2	1	1	1	0	0	2	0	2	1	2	1	0	2	0	1	2	0	1	1	0	0	0	1	0
612	0	0	1	0	0	1	0	85	-0.658740415925679	4	37	-2.38	88	2	2	0	0	2	0	2	0	2	2	0	2	0	2	0	0	2	0	0	2	0	0	0	0	0
613	1	0	0	0	0	2	1	90	0.776673816494881	11	30	-2.38	84	1	0	2	2	2	1	2	1	2	1	2	0	0	2	0	0	2	0	0	1	0	0	0	2	0
614	1	1	0	1	10	5	0	95	3.36143859205147	3	29	-2.38	74	2	2	0	2	2	0	1	0	2	2	2	1	0	2	0	1	2	0	1	2	2	0	0	1	0
615	0	1	0	1	0	1	1	105	-0.256531135645441	6	30	-2.38	55.5	2	2	0	0	2	2	1	0	2	2	0	0	2	2	1	2	2	1	0	2	0	0	0	2	0
616	1	0	0	0	5	1	0	105	-0.760600861601869	12	25	-2.38	64	2	2	1	2	2	1	2	0	2	0	2	2	1	2	0	2	1	0	0	2	0	0	1	2	0
617	0	1	1	1	0	11	0	115	-0.159422822159295	2	34	-2.37	111.5	2	0	0	2	0	0	1	0	0	0	2	0	1	2	0	0	2	0	1	1	2	0	1	0	0
618	1	0	0	0	0	3	1	85	-0.410487774009494	2	31	-2.37	84.5	1	2	1	0	2	0	1	0	0	2	2	2	1	1	0	0	1	1	0	1	2	1	0	1	1
619	1	1	1	0	0	1	0	85	0.660605829117905	5	30	-2.37	104	2	2	0	1	2	0	1	0	0	0	2	0	0	2	0	0	2	0	0	1	0	0	0	0	0
620	0	1	1	0	5	2	0	140	-0.164763416032157	9	35	-2.37	103.5	2	2	1	2	2	0	1	0	2	0	2	0	2	2	0	0	2	0	1	2	0	0	0	2	0
621	1	1	0	0	0	0	1	85	-0.813755696912438	12	25	-2.36	95.5	2	2	1	0	0	2	1	1	2	2	2	1	2	2	1	2	2	1	0	1	2	0	0	0	0
622	0	1	0	0	0	6	0	65	0.304283966340566	6	26	-2.36	62.5	2	0	0	0	1	0	1	1	0	0	1	0	0	2	0	2	2	1	0	0	2	0	0	1	0
623	1	0	1	1	5	7	0	105	0.258212879047823	10	31	-2.36	80.5	2	1	1	2	0	0	2	0	2	2	2	0	0	2	1	0	2	0	1	2	0	0	0	0	0
624	1	0	0	1	0	0	0	100	-0.828203000665452	6	41	-2.36	76.5	2	2	0	2	2	0	1	0	1	1	2	2	0	2	1	0	0	0	0	2	2	0	0	0	0
625	1	0	1	1	0	0	0	95	-0.246557912461432	3	33	-2.36	90.5	2	2	0	2	1	0	2	0	2	0	2	2	1	2	0	0	2	0	1	2	0	0	0	2	0
626	1	0	0	1	0	3	1	85	-0.803489031717895	3	28	-2.36	60.5	2	0	0	1	0	1	2	0	2	0	2	0	0	2	0	2	2	0	0	1	0	0	0	2	0
627	1	0	0	0	0	2	0	95	-0.581651203932071	0	28	-2.36	71.5	2	2	2	0	2	0	2	0	2	2	2	2	0	0	2	2	2	0	0	0	2	0	0	0	2
628	0	1	1	0	0	5	1	95	-0.812012130173657	13	30	-2.35	89.5	2	0	0	0	2	0	2	0	2	0	2	1	1	2	0	0	2	0	1	2	0	0	0	1	0
629	0	0	0	0	7	2	0	100	-0.362398768267693	4	33	-2.35	77	2	2	1	2	2	0	2	0	1	1	2	2	0	1	0	0	2	0	1	2	2	0	0	0	0
630	1	1	0	1	0		0	80	-0.572291367417915			-2.34	71	2	1	2	1	2	2	0	0	0	1	0	2	0	2	0	1	2	0	0	2	2	0	0	1	0
631	0	0	1	0	4	6	0	85	0.201885797894252	6	29	-2.34	80.5	2	2	0	0	2	0	1	0	2	2	0	0	2	2	0	0	2	0	0	0	2	0	0	0	1
632	0	0	1	1	7	3	0	85	2.11701271708117	5	37	-2.34	96	1	0	1	1	0	0	2	0	2	0	2	1	0	2	1	0	1	0	0	2	2	0	0	1	0
633	0	0	1	0	0	0	0	90	1.4006789750108	8	36	-2.34	98	2	0	0	0	1	2	0	0	2	0	0	1	0	2	1	0	2	2	1	0	0	0	0	2	0
634	1	0	0	0	10	2	0	100	-0.298239125917652	0	36	-2.33	75.5	2	0	0	2	1	0	1	0	2	0	2	1	0	2	0	0	2	0	0	0	0	0	0	0	0
635	0	1	0	0	0	2	0	65	0.548091574545558	12	24	-2.33	81.5	2	1	0	0	2	0	1	1	2	0	2	2	0	2	0	0	2	0	0	1	2	0	0	2	0
636	0	1	1	0	0	4	1	90	0.497713782085753	9	35	-2.33	90	2	2	0	1	2	0	2	0	2	1	2	0	0	1	1	2	2	1	0	1	0	0	0	2	1
637	0	0	1		0	5	0	65	1.16717334084157	4	30	-2.33	73	2	0	0	1	1	0	2	0	2	2	2	0	0	2	0	1	2	0	0	1	0	0	0	0	0
638	0	1	1	0	0	5	1	140		5	34	-2.33	99.5	2	0	0	0	2	0	1	0	2	0	2	0	0	2	0	0	2	0	0	2	0	0	0	0	0
639	0	0	1	1	0	11	0	80	-1.00575444199945	16	34	-2.32	88	2	1	0	1	0	0	2	1	2	0	2	1	0	2	0	0	2	1	0	1	0	0	1	0	0
640	0	0	0	0	10	4	0	105	2.83891122171681	6	29	-2.32	68	2	2	0	0	2	0	1	0	2	2	0	2	1	2	0	0	2	1	1	2	2	0	0	0	0
641	0	0	0	0	0	0	0	100	1.79112371608109	1	30	-2.32	68	2	1	0	1	0	0	2	0	2	0	0	0	0	2	0	2	2	0	0	1	0	0	0	0	2
642	0	0	1	1	0	0	0	85	1.93717655372765	9	34	-2.32	75.5	0	0	0	0	1	1	1	0	1	0	0	1	1	2	0	0	2	0	2	0	0	0	0	2	0
643	1	1	0	0	5	0	0	100	-0.195736036094858	10	33	-2.31	66	1	2	0	1	2	0	1	0	0	2	2	2	2	0	1	0	1	1	1	1	2	0	0	0	2
644	0	0	1	1	2	1	0	85	-0.160814436808138	0	34	-2.3	85.5	2	1	0	0	2	1	2	0	2	2	2	2	0	2	0	2	2	0	1	2	0	0	0	0	0
645	0	1	0	1	0	1	0	140	0.309838890026933	12	38	-2.3	86.5	2	2	1	2	2	0	2	1	0	2	2	0	0	2	2	2	2	0	2	0	0	0	0	2	0
646	1	1	0	1	0	5	1	105	-0.664824646097233	4	24	-2.3	65	2	1	0	1	2	1	1	0	2	0	0	0	0	1	1	2	2	0	0	2	2	0	2	2	1
647	0	0	1	0	5	1	1	65	0.317866649184145	6	34	-2.3	82	0	2	0	2	2	0	1	1	2	0	0	1	0	2	0	0	2	0	2	2	2	0	0	2	0
648	0	1	0	1	5	0	0	95	-0.0601020157772163	6	29	-2.29	88	2	1	1	1	1	0	2	0	2	0	2	2	0	1	0	0	2	0	2	2	0	0	0	0	0
649	0	0	0	0	2	0	0	95	-0.281195919644623	9	34	-2.29	72	1	1	0	1	2	0	1	0	2	0	2	0	2	2	1	0	2	0	2	1	2	0	0	1	0
650	1	0	1	0	0	1	0	85	-0.568518798520314	15	36	-2.29	92	2	0	1	2	0	0	2	0	2	0	2	0	0	2	2	0	2	0	0	0	0	0	0	2	0
651	0	0	1	0	0	0	0	85	-0.804537681434274	5	33	-2.29	81.5	1	1	0	2	2	0	1	0	2	0	2	0	0	2	0	0	2	1	0	2	2	0	0	0	0
652	1	1	0	1	14	1	0	90	0.944236898396221	0	32	-2.29	85.5	1	0	0	2	1	0	2	0	2	0	2	0	0	2	1	0	2	0	0	2	0	0	2	0	0
653	0	1	0	1	0		0	90	-0.639550488950281			-2.29	87	2	0	0	2	2	0	2	0	2	0	2	0	0	2	0	0	2	0	1	2	2	0	0	2	0
654	1	0	0	0	0	2	0	75	-0.759552211885489	5	34	-2.29	85.5	1	1	0	2	0	0	2	0	1	0	2	1	0	2	1	0	2	0	0	2	2	0	0	0	0
655	0	0	1	1	0	3	1	80	-0.787497693372872	5	29	-2.29	84.5	2	2	1	0	2	0	1	0	1	2	2	2	0	2	0	2	1	0	1	2	0	0	0	2	0
656	0	0	0	0	0	4	0	85	1.15833817612796	2	26	-2.29	72	2	1	1	1	1	1	2	0	2	0	2	1	0	2	0	0	2	1	0	1	1	0	2	0	0
657	1	1	1	1	10	4	0	105	1.00094216244453	1	41	-2.29	96.5	2	1	0	2	1	0	2	0	2	2	2	0	0	2	0	0	2	1	0	2	0	0	1	0	0
658	1	1	0	1	0	2	0	95	0.262933339695557	8	22	-2.29	79.5	0	2	1	1	2	0	1	0	1	0	2	1	0	1	1	0	1	0	1	0	1	0	0	0	0
659	1	1	0	1	5	4	0	140	-0.311514350814	4	31	-2.29	90	1	0	0	0	1	0	1	0	1	0	2	2	0	2	0	2	0	0	0	1	2	0	0	0	0
660	1	1	0	1	0	7	0	140	-0.483083975940406	14	28	-2.29	107	2	2	1	2	0	0	2	1	2	2	0	0	0	2	1	0	2	1	1	2	0	0	1	0	0
661	0	0	0	0	0	6	1	95	-0.810232050162974	6	26	-2.28	71	2	0	0	2	0	0	2	0	2	0	2	1	0	2	0	0	2	0	1	2	1	0	0	0	0
662	0	0	1	1	7	0	0	80	2.04755228182331	3	33	-2.28	82	2	2	0	0	2	0	2	0	2	2	2	0	0	2	0	2	2	0	0	2	0	0	0	0	0
663	1	0	0	0	0	1	1	80	0.284039849409987	3	22	-2.28	73	2	2	1	1	1	1	2	0	2	0	0	1	1	2	1	2	1	0	0	2	0	0	0	1	0
664	0	0	1	0	0	0	0	95	-0.160150679345247	10	38	-2.28	78	2	2	0	2	2	0	1	0	2	0	2	2	2	2	0	2	2	0	1	2	2	0	1	2	0
665	1	0	0	1	0	0	0	75	-0.279287195851323	4	30	-2.27	79.5	2	0	1	1	0	0	1	0	1	0	2	1	0	2	1	0	2	1	1	1	0	0	0	0	0
666	0	1	0	1	0	5	1	60	-0.95292231974387	3	24	-2.26	74.5	2	0	1	2	2	2	2	0	0	1	2	0	0	1	0	1	2	0	1	1	0	0	1	2	0
667	1	1	1	1	10	1	1	75	0.806412811327577	5	35	-2.26	80.5	2	2	1	1	1	0	2	0	2	0	0	1	0	2	0	0	2	0	2	2	0	0	2	2	0
668	1	1	1	1	10	3	0	100	2.22580987540169	10	29	-2.26	86.5	2	2	0	0	2	0	2	0	2	1	2	2	1	2	0	0	2	0	0	1	0	0	0	0	0
669	0	0	0	1	4	6	1	95	0.0948491721395977	8	23	-2.26	74.5	1	1	0	2	2	0	2	0	2	0	2	1	0	2	1	0	2	0	1	2	2	0	1	1	0
670	0	0	0	1	0	5	1	140	-0.879614269237241	4	27	-2.26	83	2	1	0	2	0	0	2	0	2	0	0	0	0	2	0	0	2	0	0	1	0	0	0	0	0
671	0	0	0	1	0	6	0	115	0.0858834983675687	9	34	-2.26	76	2	2	0	0	2	0	2	0	2	2	2	0	0	2	0	0	2	0	0	2	0	0	0	0	0
672	1	1	1	1	0	3	1	70	-0.668296289215157	11	29	-2.25	77	0	2	1	2	2	0	2	0	1	0	0	1	0	2	2	0	2	1	0	0	2	0	0	1	0
673	0	1	1	1	0	5	0	80	-0.898355442315474	1	31	-2.25	51	2	2	2	2	2	0	0	0	2	0	2	0	0	2	0	2	2	1	1	2	0	0	0	1	0
674	1	0	1	1	0	2	0	100	-0.794116815692525	3	28	-2.25	73.5	2	2	0	0	1	0	1	0	2	0	0	0	0	2	0	0	2	0	1	0	0	0	0	2	0
675	1	0	1	1	0	2	0	100	-0.466779130003591	8	36	-2.24	79.5	2	2	0	1	2	0	2	0	2	2	2	0	0	2	0	2	2	0	0	2	1	0	0	0	0
676	0	0	1	1	0	2	0	115	-0.250867829269195	0	32	-2.24	76.5	2	1	0	0	2	0	1	0	2	0	2	2	0	2	0	0	0	0	1	2	2	0	0	0	0
677	1	1	1	0	0	2	0	65	2.20678909175902	0	23	-2.24	72	0	2	0	0	1	1	2	0	0	1	2	0	0	2	0	0	1	0	1	0	2	0	0	0	0
678	1	0	1	1	14	2	0	100	-0.0920943687916737	5	37	-2.23	97	2	2	0	2	2	0	2	0	2	0	2	2	0	2	0	0	2	1	1	2	0	0	0	1	0
679	0	1	1	0	0	8	1	85	-0.812012130173657	11	31	-2.23	77	1	1	1	0	2	0	1	1	1	1	0	2	1	0	1	2	1	1	2	2	0	0	0	0	0
680	0	1	1	1	0	5	0	125	1.58497895895511	8	37	-2.23	93.5	2	2	0	2	1	0	1	0	2	0	2	0	0	2	1	0	2	0	1	2	0	0	0	0	0
681	0	1	1	1	0	2	0	85	-0.969082097424848	6	32	-2.23	69.5	2	2	0	2	2	0	2	0	2	1	2	0	0	2	0	0	2	0	0	2	0	0	0	2	0
682	1	1	1	1	0	7	1	105	-0.874690123084295	3	28	-2.23	63	2	0	1	0	1	0	2	0	2	0	2	0	0	2	0	0	2	0	0	2	2	0	0	0	0
683	1	1	0	1	8	1	0	80	-0.757693621482027	7	32	-2.23	76.5	1	2	1	0	2	2	1	0	0	2	0	2	2	0	1	1	2	0	0	1	1	0	2	1	0
684	1	1	0	1	0	1	0	110	-0.0881865384212184	2	32	-2.22	71.5	1	2	0	0	1	0	1	0	2	0	2	2	0	1	0	0	2	0	0	1	2	0	0	0	0
685	1	1	0	1	0	8	0	140	-0.47075665925496	14	23	-2.22	83	2	1	0	2	2	0	1	0	2	1	0	0	0	2	1	2	2	0	1	2	1	0	0	0	0
686	1	1	1	1	0	1	0	100	0.783998887198858	8	35	-2.22	81.5	2	2	0	1	1	1	2	0	1	2	2	2	1	1	0	2	0	0	2	2	0	0	0	0	0
687	1	0	1	1	0	5	0	95	-0.82675914650399	0	33	-2.22	94.5	2	2	0	0	0	0	2	0	1	1	2	1	0	2	0	0	2	0	1	2	0	0	0	1	0
688	0	0	1	0	2	4	0	75		5	32	-2.22	90.5	1	0	0	1	2	0	1	0	1	0	0	1	1	1	1	2	2	0	1	1	2	1	0	2	0
689	0	1	1	0	0	4	1	90	2.04435592501502	7	28	-2.21	69	2	2	0	2	2	0	1	0	2	1	2	1	0	2	0	0	2	1	1	2	2	0	1	0	0
690	1	1	1	1	12	3	1	110	1.45578588245962	0	40	-2.21	96.5	2	2	0	1	2	0	2	0	2	1	2	2	0	2	0	0	2	1	1	2	2	0	1	0	0
691	1	1	1	1	0	1	0	100	-0.925145277592443	8	36	-2.21	91.5	2	2	0	0	2	1	1	0	2	0	2	2	0	2	0	0	2	1	0	2	0	0	1	0	0
692	1	1	1	1	5	1	0	110	-0.598575465654333	1	33	-2.2	68	2	2	0	0	1	0	1	0	2	0	2	2	1	2	1	0	2	0	0	1	2	0	0	1	0
693	1	0	1	0	5	0	0	85	2.40521739357328	1	37	-2.2	88.5	2	0	0	2	1	0	1	0	2	0	2	0	0	2	0	0	2	0	1	2	1	0	1	1	0
694	1	1	1	0	0	2	0	80	-0.660438692778687	1	36	-2.19	86.5	2	2	0	0	2	2	1	0	2	0	2	2	0	2	0	0	2	0	0	2	2	0	0	0	0
695	1	1	0	1	10	2	0	110	0.809640299197487	4	31	-2.19	96	1	2	1	1	2	0	2	0	2	0	2	2	0	2	1	0	2	2	2	2	2	2	0	0	2
696	1	1	0	1	5	1	0	110	1.35584835036975	2	30	-2.19	92.5	0	2	1	0	2	2	1	0	0	2	0	0	2	1	1	1	2	0	0	2	2	0	0	2	0
697	1	0	0	1	0	0	1	105	-0.151325940887845	1	32	-2.19	73.5	2	0	1	2	0	0	0	0	2	0	0	0	0	0	0	0	2	0	0	0	0	0	0	0	0
698	0	0	1	1	0	2	1	100	1.82902824966617	8	32	-2.19	79.5	2	0	1	2	2	0	2	1	2	0	2	0	1	2	0	0	2	0	0	2	0	0	0	2	0
699	0	1	1	1	5	2	0	70	0.240103029577582	2	29	-2.19	62.5	2	2	0	0	2	0	2	0	2	2	2	2	2	2	0	0	2	0	1	2	2	0	0	0	0
700	0	0	1	0	3	0	0	115	2.04532466970515	7	31	-2.19	98.5	0	2	0	0	2	0	0	0	2	2	0	2	0	2	2	0	2	1	1	2	2	0	0	2	0
701	0	0	0	1	0	2	0	100	-0.661620898327963	18	23	-2.19	70	1	0	0	0	0	0	0	0	0	0	2	1	0	2	1	0	1	0	1	2	1	0	0	0	0
702	0	1	0	1	0	3	0	100	-0.809049844613698	9	29	-2.19	92	2	1	0	0	2	0	2	0	2	1	2	0	2	0	0	0	2	0	1	2	2	0	0	0	0
703	1	1	0	1	0	2	0	105	-0.37770336447645	13	25	-2.18	95.5	2	0	0	2	1	0	2	1	2	1	2	0	0	2	2	1	2	0	0	1	1	0	0	1	0
704	1	1	1	0	0	4	0	85	-0.58848223790971	14	32	-2.17	95.5	2	2	1	1	2	1	2	0	2	1	2	1	0	2	0	0	0	1	1	1	0	0	1	1	0
705	0	0	0	1	5	0	0	105	0.787535201142964	3	31	-2.17	84	2	0	1	2	1	0	2	0	2	0	2	0	0	2	1	1	2	0	0	2	2	0	0	0	0
706	0	0	0		3	1	1	100	-0.581973785179126	6	28	-2.17	90.5	2	0	1	1	0	0	2	0	0	0	2	0	0	2	0	0	2	1	1	2	1	0	0	2	0
707	0	1	1	0	8	1	0	100	0.423113877971172	5	40	-2.16	79.5	2	2	0	2	2	0	2	0	2	0	2	1	1	2	0	2	2	0	1	2	2	0	2	2	0
708	0	0	1	1	0	0	0	90	-0.855948950006062	5	30	-2.16	85.5	2	2	0	2	2	0	1	1	2	2	2	2	1	1	1	0	1	1	0	1	0	0	0	1	0
709	0	0	0	0	0	6	1	100	0.580400080234867	10	34	-2.16	76	1	2	0	2	2	0	2	0	0	2	2	2	2	2	0	0	1	1	0	2	0	0	0	0	0
710	0	0	0	1	5	0	1	70	-0.230161750543297	10	18	-2.16	67	2	1	0	0	2	0	0	0	2	1	2	1	0	2	0	2	2	0	1	1	0	0	2	2	2
711	0	0	0	1	6	1	1	95	-0.482460825619444	8	27	-2.16	96	2	2	0	1	2	2	1	0	2	2	2	2	0	2	0	0	1	1	0	2	0	0	1	0	0
712	0	0	0	0	0	5	1	85	-0.68798772811764	6	24	-2.16	88	2	2	1	0	2	0	2	2	2	2	0	2	1	0	0	0	2	0	2	2	2	0	0	2	1
713	1	1	0	0	0	2	0	125	-0.659751121728304	4	36	-2.16	73.5	2	2	0	0	0	0	2	0	0	0	2	2	0	2	0	0	1	0	0	1	1	0	0	0	0
714	0	1	0	0	0		0	75	-0.609572963013317			-2.15	86.5	1	2	1	1	2	1	1	0	1	2	0	2	2	2	1	0	2	1	2	1	2	0	1	1	0
715	1	0	1	0	0	1	0	75	2.2599809215226	7	37	-2.15	77	2	2	0	0	0	0	2	0	2	2	2	2	0	2	0	0	2	0	2	2	2	0	0	2	0
716	1	1	1	0	6	1	1	105	-0.905992121540689	8	35	-2.15	87.5	2	2	1	2	2	0	1	0	2	1	2	1	1	2	0	0	2	1	0	2	0	0	1	0	0
717	0	1	1	1	0	1	0	60	-0.885320180680287	3	26	-2.14	84.5	2	2	0	2	2	0	1	0	2	0	2	0	0	2	1	0	2	0	0	0	2	0	0	2	2
718	1	0	0	1	0	0	1	110	0.36997300833436	10	27	-2.14	69	1	0	0	1	0	0	2	0	1	0	2	2	0	2	1	0	2	0	1	0	2	0	0	0	0
719	0	0	0	0	0	5	0	100	-0.694161953338615	2	31	-2.14	64	0	0	0	0	2	0	2	0	0	0	2	1	2	1	1	2	2	0	1	2	0	0	0	2	0
720	1	0	0	0	2	2	0	90	-0.872139820497857	6	29	-2.13	86.5	1	2	0	1	2	0	2	0	0	1	0	2	0	2	1	0	2	0	1	2	0	0	0	0	0
721	0	0	0	1	0	1	0	105	-0.253370120459694	1	30	-2.13	77	1	0	0	2	0	0	2	0	2	0	2	0	0	2	0	0	1	0	0	1	0	0	0	1	0
722	0	0	1	1	0	3	0	85	0.389877474587602	9	27	-2.13	88	0	2	0	2	0	0	2	0	0	0	0	2	2	1	1	1	2	0	1	1	0	0	0	2	2
723	0	1	1	0	0	2	0	140	0.507229462140126	9	37	-2.13	108	2	1	0	2	2	0	2	0	2	0	2	0	0	2	0	0	2	2	0	2	0	2	1	1	0
724	1	0	0	1	0	1	1	80	-0.706848749959756	5	24	-2.13	84.5	1	0	1	2	1	0	2	0	0	0	2	1	0	2	0	0	2	0	1	0	2	0	0	0	0
725	0	0	1	0	6	0	0	85	0.77230898443236	10	33	-2.13	90.5	2	1	0	1	2	0	1	0	2	2	1	2	0	2	0	2	1	0	2	2	1	0	0	1	0
726	1	0	0	0	8	0	0	100	0.466631643347172	4	31	-2.12	101	2	2	0	0	0	0	1	0	2	0	0	2	2	2	0	0	2	1	1	0	2	0	0	0	0
727	1	0	0	1	5	0	0	110	2.79511704611557	6		-2.12	77	2	2	1	2	2	0	2	0	2	0	2	2	1	2	0	1	0	0	0	1	1	0	2	2	0
728	0	0	0	0	0	1	1	100	-0.768756520294639	9	24	-2.12	64.5	2	2	1	0	2	1	2	1	2	0	2	2	1	2	0	0	1	1	0	2	1	1	1	1	0
729	1	0	1	1	0	1	1	85	-0.633605004102921	11	28	-2.12	92	2	0	0	1	2	0	2	1	0	0	2	2	2	1	1	1	2	0	0	0	2	0	0	2	0
730	1	0	0	1	5	5	0	85	0.860730234278772	7	26	-2.12	85.5	2	0	0	0	2	0	2	0	2	0	0	0	0	2	0	1	2	0	0	2	0	0	0	0	0
731	1	0	1	1	0	11	1	85	0.395399844983899	15	31	-2.11	82	1	2	0	1	1	0	2	1	2	1	2	2	2	2	0	2	2	0	1	1	2	0	0	2	0
732	0	0	1	1	6	0	0	95	-0.785930064188938	7	39	-2.11	88	2	2	1	2	2	0	2	1	2	0	2	2	2	2	0	0	2	1	1	2	0	0	1	1	0
733	0	1	1	1	8	2	0	115	-0.919038925890221	1	32	-2.11	83	2	0	0	2	0	0	2	0	2	0	2	0	0	2	0	0	2	0	0	1	2	0	0	0	0
734	0	1	0	0	0	0	1	105	-0.016121089436922	8	28	-2.11	90	2	2	0	1	2	0	1	1	2	0	2	2	1	2	2	0	2	0	1	1	2	0	2	0	0
735	0	1	0	1	0	2	0	85	0.309838890026933	7	29	-2.11	81	2	2	0	2	1	0	2	0	1	2	2	0	1	2	1	0	2	0	1	0	2	0	1	2	0
736	0	1	0	1	0	1	0	100	2.20336811061397	0	29	-2.11	83	0	1	1	1	1	1	1	0	1	0	0	2	0	2	0	0	1	0	0	1	0	1	0	1	1
737	1	1	1	1	0	9	1	100	-0.889753833466931	0	33	-2.11	73	2	1	0	0	1	0	2	1	2	0	2	0	0	2	0	0	2	0	0	2	0	0	0	1	0
738	0	0	1	1	9	0	0	85	0.506463811742212	3	39	-2.1	85.5	2	0	0	2	0	0	1	0	2	0	2	0	0	2	0	0	1	0	0	2	0	0	0	0	0
739	1	0	0	1	0	1	1	85	-0.838029913118794	12	31	-2.09	94.5	2	2	2	0	2	0	2	0	2	2	2	2	2	2	0	2	2	0	2	2	0	0	0	0	0
740	0	0	0	1	0	0	0	90	-0.923551089069646	3	24	-2.09	59.5	2	2	2	2	2	0	1	0	2	0	0	0	2	2	0	2	2	1	0	1	0	0	0	2	0
741	1	1	0	1	0	7	0	140	-0.807891237551012	6	31	-2.09	80.5	2	2	0	2	0	0	1	0	1	0	0	0	0	0	0	1	2	0	0	1	1	0	1	1	1
742	1	1	1	1	0	4	0	75	-0.83075330325189	4	26	-2.09	69.5	2	2	0	2	2	0	1	0	2	2	2	2	0	2	0	2	2	0	1	2	0	0	0	2	0
743	1	0	0	0	5	0	0	95	2.11515442088689	8	33	-2.08	103	2	0	0	2	1	0	2	0	2	0	2	1	0	2	0	0	2	0	0	2	1	1	2	2	1
744	1	0	1	1	0	5	0	75	-0.787497693372872	10	27	-2.08	85.5	2	0	0	2	1	0	1	0	2	0	2	0	0	2	0	0	2	0	0	1	2	0	0	0	0
745	1	0	0	1	0	1	0	95	-0.871091170781478	3	28	-2.08	85.5	0	2	0	0	2	0	2	0	2	2	0	2	2	2	0	2	2	1	0	1	2	0	0	2	2
746	1	0	1	0	0		0	100	-0.645842010809689		27	-2.08	89.5	2	2	0	2	2	1	2	0	2	2	2	0	0	2	0	0	2	0	0	0	0	0	0	0	0
747	1	0	0	0	4	3	0	80	-0.792009856552296	5	24	-2.07	68.5	2	0	1	2	2	0	2	0	2	0	0	1	1	2	1	2	2	0	1	1	2	0	0	1	2
748	1	0	0	0	0	0	0	85	-0.801072284964354	1	29	-2.07	60	2	0	1	2	1	0	2	0	2	0	2	0	0	2	0	0	2	0	2	2	2	0	2	2	0
749	0	1	1	1	0	0	0	140	1.58497895895511	2	37	-2.07	96	2	1	1	0	1	1	2	0	0	1	2	1	0	2	0	1	2	0	0	2	1	0	2	0	1
750	0	1	0	1	0	0	0	85	2.1263189626715	1	27	-2.07	73.5	2	0	2	2	2	0	1	0	2	0	2	2	0	0	0	2	2	0	2	0	0	0	0	1	0
751	1	0	0	1	0	2	1	85	2.19440878750277	10	26	-2.07	56.5	1	2	1	2	2	1	1	1	1	1	0	1	0	2	1	0	2	0	1	0	2	0	1	0	1
752	1	0	0	0	0	0	1	85	0.637501977769107	12	28	-2.07	75.5	2	0	0	0	2	0	0	0	2	2	2	2	2	2	1	0	2	2	2	2	0	0	0	0	2
753	0	1	0	0	0	5	0	105	-0.0515977729351319	13	29	-2.06	58.5	1	1	0	2	0	0	2	0	2	0	2	0	0	1	0	0	2	0	0	0	0	0	0	0	2
754	1	0	0	1	0		1	70	-0.744912228320845		24	-2.06	75	2	2	0	0	2	0	2	0	2	0	2	0	2	2	0	2	1	0	0	0	0	0	0	2	0
755	1	1	1	0	5		0	85	0.653444675220023			-2.06	80.5	2	2	0	2	2	0	1	0	2	0	0	1	0	2	0	2	2	0	1	2	0	0	1	0	0
756	1	1	1	0	0	1	1	110	-0.934181146665637	2	36	-2.06	88.5	2	2	1	0	2	0	1	0	2	0	2	2	1	2	0	0	2	1	0	0	2	0	1	0	0
757	1	1	1	1	10		0	110	0.159102257584727		41	-2.06	87	2	2	1	1	1	0	1	1	2	2	1	0	1	2	1	0	2	1	2	0	2	0	2	0	0
758	1	0	1	1	5	3	0	110	2.48116369703884	2	41	-2.06	99	2	0	0	2	1	0	2	0	0	0	2	0	0	2	0	0	2	0	0	1	0	0	0	0	0
759	1	1	0	0	0	2	0	75	-0.277395509049184	13	27	-2.06	90	2	2	1	2	2	0	1	0	2	1	2	2	2	2	1	2	2	0	0	2	2	0	0	2	0
760	1	0	0	0	5	10	1	75	-0.879614269237241	1	22	-2.06	80.5	2	2	0	2	2	0	2	0	2	0	2	2	0	2	0	0	2	0	0	2	2	0	0	0	0
761	1	0	1	0	0	2	0	80	1.93390220190984	12	34	-2.05	79.5	1	0	0	1	2	0	1	1	0	1	2	2	0	0	0	0	1	0	0	0	2	0	0	0	2
762	1	1	1	1	0	0	0	115	-0.635243046024515	2	39	-2.05	89.5	2	1	0	0	0	0	2	0	2	0	2	0	0	1	0	0	2	0	1	0	0	0	1	0	0
763	0	1	0	1	0	4	0	95	0.513284160047291	2	30	-2.05	65.5	2	0	0	2	0	0	2	0	0	0	2	0	0	2	0	2	2	0	1	2	0	0	0	0	0
764	1	0	1	1	0	6	1	100	-0.854580852968901	9	33	-2.05	79.5	2	2	0	0	1	0	1	1	2	1	2	2	1	1	1	0	2	2	2	1	2	0	0	2	2
765	1	0	1	0	8	1	0	95	2.21007374109853	9	40	-2.05	79.5	1	2	0	0	2	0	2	0	2	2	2	1	0	2	0	1	2	0	1	2	0	0	2	2	1
766	0	1	1	0	0	1	0	110	-0.724407717488713	8	23	-2.04	84.5	2	2	0	1	2	0	1	0	0	0	2	2	0	0	0	1	2	0	0	1	1	0	0	2	0
767	0	1	0	1	12	1	0	110	0.836996448047855	13	33	-2.04	61	2	0	0	0	1	0	1	0	2	1	2	0	2	2	1	2	2	0	1	0	1	0	0	2	0
768	0	1	1	1	0	3	1	100	-0.812012130173657	3	30	-2.03	84.5	2	0	1	0	2	1	2	0	2	1	2	0	0	2	0	2	2	1	1	2	1	0	0	2	0
769	0	1	1	0	0	1	1	80	-0.779183595362654	5	33	-2.03	67	2	0	1	2	2	0	2	0	2	0	2	0	2	2	0	0	2	0	0	0	0	0	1	0	0
770	1	1	1	1	5	1	0	85	0.470264316686015	6	30	-2.03	78	2	2	0	2	0	0	1	0	2	0	2	0	0	2	1	0	2	2	0	2	2	0	0	0	2
771	1	0	0	1	5	4	0	65	0.0948491721395977	3	27	-2.03	69.5	1	1	0	1	1	1	2	0	2	0	2	0	1	2	0	2	2	0	0	1	0	0	1	2	0
772	0	0	1	1	0	6	0	80	0.733736340456339	7	29	-2.03	71	2	2	0	0	2	1	2	0	1	0	2	1	0	1	0	1	1	1	2	1	0	0	1	0	0
773	1	0	1	1	0	0	1	80	-0.564507863243976	15	24	-2.03	70.5	2	2	0	2	2	0	0	0	1	0	2	2	1	2	0	0	2	0	1	2	2	1	0	1	0
774	0	1	1	0	0	2	0	85	1.47589123396074	7	35	-2.03	79	2	0	0	2	0	0	2	0	2	0	2	0	0	1	0	2	2	0	0	2	0	0	0	2	0
775	1	0	1	0	0	2	0	95	-0.671068750374679	9	37	-2.03	92	2	2	0	0	2	0	2	0	2	2	2	2	0	2	0	0	2	1	0	2	0	0	0	0	0
776	0	1	1	0	0	4	1	65	-0.000199201406658724	4	29	-2.02	69.5	2	0	1	2	0	0	1	0	2	0	0	0	0	1	0	0	2	0	0	0	2	0	0	0	1
777	1	0	1	1	0	6	1	115	0.911779253729415	13	27	-2.02	90.5	0	2	0	0	2	0	1	0	1	0	2	2	0	2	1	2	2	1	2	2	2	0	0	2	0
778	0	0	1	1	0	1	1	73	-0.758835013562274	1	35	-2.02	83	2	2	0	2	2	0	2	0	2	1	2	2	1	1	0	0	2	0	1	1	0	0	0	1	0
779	0	0	1	1	0	1	0	95	-0.214905057071582	1	29	-2.02	89.5	2	0	0	2	0	0	1	0	2	0	2	0	1	2	0	0	2	0	0	0	2	0	0	0	0
780	0	0	1	1	12	5	0	85	2.70755667035262	9	32	-2.02	90.5	2	2	0	0	1	0	2	0	2	2	2	0	0	2	0	0	2	0	1	2	0	0	2	2	0
781	1	0	1	1	5	0	0	90	4.3109182348881	6	35	-2.01	90.5	2	0	2	2	0	0	2	0	2	1	2	0	0	2	0	1	2	0	0	2	0	0	1	0	0
782	0	1	1	1	0	1	0	110	-0.714921567782201	3	32	-2.01	71.5	1	2	0	1	2	2	2	0	1	2	1	2	1	1	0	0	1	1	2	1	2	0	0	1	0
783	0	0	0	0	10	4	1	80	0.432651001244998	14	26	-2.01	63.5	2	1	0	2	2	0	2	0	1	1	2	0	0	2	0	0	2	0	0	2	1	0	0	0	0
784	0	1	1	0	0	3	0	65	0.747531654785614	5	33	-2.01	91.5	2	2	0	0	1	2	1	0	2	0	2	2	0	2	0	0	2	1	0	2	1	0	1	2	0
785	0	0	1	0	0	6	0	110	0.226135916571012	3	28	-2	87	2	1	0	2	0	0	2	0	2	0	2	0	0	2	0	0	2	0	2	0	0	0	0	0	0
786	1	1	0	0	0	0	0	140	-0.404704397810841	13	29	-2	92	2	2	0	2	2	0	1	0	1	1	2	2	1	2	1	0	2	0	1	2	0	0	2	1	0
787	1	1	1	0	6	3	0	75	0.112329368078942	4	37	-2	90.5	1	2	1	1	0	0	2	0	0	2	0	0	2	1	1	2	1	2	1	1	2	1	0	2	1
788	0	1	1	0	5	4	0	85	1.88740307737572	8	36	-2	76.5	2	2	0	2	1	0	2	0	2	1	2	2	0	2	0	0	2	0	0	2	0	0	1	2	0
789	0	1	1	1	4	0	0	115	0.596228071790421	1	35	-1.99	103.5	2	2	0	2	0	0	0	0	2	2	0	0	2	0	2	0	2	0	0	0	2	0	2	0	2
790	0	1	0	1	8	4	0	110	2.40928398990884	5	31	-1.99	77	2	2	0	2	2	0	1	0	2	2	0	1	0	2	1	2	2	0	1	1	0	0	0	2	1
791	0	1	0	1	0	1	0	75	0.973943769383623	8	25	-1.99	90	2	2	0	0	2	0	2	0	2	2	2	2	1	2	2	0	2	1	0	1	2	0	1	0	0
792	0	0	1	0	0	2	0	105	1.16717334084157	4	35	-1.99	81	0	0	1	1	2	1	1	0	2	1	2	1	0	1	1	2	1	0	1	0	1	0	0	0	1
793	0	0	1	1	0	1	1	65	-0.855099832436455	10	30	-1.99	58.5	2	1	0	2	2	0	2	0	2	1	2	1	2	2	0	0	2	0	2	2	0	0	0	2	0
794	0	1	0		5	0	0	95	-0.712653106493125	9	25	-1.99	78	0	1	2	2	2	2	0	0	0	2	2	2	0	2	2	2	2	2	2	2	2	2	0	2	2
795	0	0	1	1	0	1	1	95	-0.706499892759333	18	36	-1.98	72	2	0	1	2	2	2	2	0	2	2	2	0	2	1	1	2	2	0	2	2	0	0	0	2	0
796	0	0	1	0	5	0	0	90	-0.716933268749329	10	32	-1.98	97	2	0	0	2	0	0	2	0	2	2	2	0	0	2	0	1	2	0	0	1	0	0	0	0	0
797	0	0	0	0	0	4	0	100	0.00102689268872583	4	25	-1.98	68	1	0	0	2	0	2	1	0	1	0	1	1	0	2	1	0	2	0	1	2	2	0	0	1	0
798	1	1	0	0	0	0	0	90	0.602228205666359	5	34	-1.98	83	0	0	0	0	1	0	1	0	0	0	0	0	0	2	1	2	2	0	2	2	0	0	0	2	1
799	0	1	0	1	0	7	0	140	0.0491158984305264	7	33	-1.97	80.5	2	0	0	0	0	2	1	0	2	0	2	0	0	2	0	1	2	0	1	0	2	0	1	0	0
800	0	1	1	1	0	1	0	85	-0.875102106057816	4	31	-1.97	98.5	2	0	1	2	2	0	2	2	2	2	2	2	2	1	1	2	2	1	1	2	2	0	0	2	0
801	1	1	1	1	5	2	0	80	0.671696317394817	4	32	-1.97	87	2	0	0	2	2	0	1	0	2	1	2	0	2	2	0	2	2	0	2	2	2	0	0	1	0
802	0	1	0	1	0	3	1	105	0.0264478944437441	9	27	-1.97	88	2	2	2	2	2	2	2	0	2	1	0	1	2	0	0	2	2	0	1	1	0	0	0	1	0
803	1	0	0	1	0	4	1	80	-0.563469838390872	9	31	-1.97	63.5	2	2	0	2	2	0	1	0	2	2	2	0	0	2	0	2	2	0	0	1	2	0	0	0	0
804	1	1	0	0	0	0	0	85	0.0602538377372055	13	34	-1.96	80.5	2	2	0	0	2	0	1	0	0	2	2	2	0	2	0	2	2	1	2	2	2	0	0	0	0
805	0	1	1	1	0	0	0	65	0.140355067215405	0	31	-1.96	68	2	2	0	2	1	2	1	0	2	1	2	2	0	2	0	0	2	0	0	2	0	0	1	0	0
806	1	1	0	0	2	6	1	105	-0.243269459117633	3	29	-1.96	74.5	2	2	2	1	1	0	2	0	2	0	2	1	0	2	0	1	2	1	1	2	1	1	1	1	0
807	1	1	0	1	5	1	0	140	-0.573799080143268	2	28	-1.96	88	2	0	1	0	2	0	2	0	2	0	2	2	0	2	0	2	2	1	1	2	0	0	1	0	0
808	1	0	1	0	5	1	0	100	2.02223146674121	2	38	-1.96	84.5	2	2	0	2	1	0	2	0	2	0	2	1	0	2	0	0	2	0	0	1	0	0	2	0	0
809	1	0	0	0	5	5	0	110	1.29074597469897	2	31	-1.95	79.5	1	2	0	0	2	0	1	0	1	2	2	2	1	2	0	0	1	1	1	2	2	0	0	0	0
810	0	1	1	0	6	2	0	105	-0.919038925890221	2	32	-1.95	96	2	1	2	2	2	0	1	0	2	0	2	1	0	2	0	0	2	1	0	2	0	0	0	2	0
811	1	1	1	0	10	1	0	75	0.77272195840492	7	28	-1.95	64.5	2	2	1	2	2	0	1	0	0	2	1	1	0	0	0	0	2	0	1	2	2	0	0	0	2
812	1	1	0	1	5	1	0	85	0.35702102078707	6	32	-1.95	88	2	2	0	0	2	2	1	0	0	2	0	2	2	0	1	0	2	0	0	1	2	0	1	0	0
813	0	1	0	1	0	2	0	105	0.22778914828204	8	26	-1.95	85.5	2	1	0	0	0	2	2	0	0	0	0	2	0	2	0	2	1	0	0	0	1	0	0	1	0
814	0	1	0		0	0	0	85	-0.016121089436922	7	24	-1.95	84	2	2	0	2	0	0	1	0	1	0	1	0	0	1	0	2	1	1	2	0	2	1	0	2	1
815	1	1	0	1	0	1	0	100	0.12466901968263	8	30	-1.94	78.5	2	1	0	2	2	2	2	0	1	1	0	0	0	2	1	0	2	0	0	2	1	0	0	0	0
816	1	1	1	1	5	7	0	75	0.797433258885327	7	34	-1.94	66.5	2	0	2	0	2	1	1	0	2	1	0	2	0	0	0	0	2	0	0	2	0	0	0	0	0
817	0	0	0	1	0	0	1	95	-0.743041894072912	13	32	-1.93	70.5	1	1	1	2	0	0	2	0	1	0	2	2	0	2	0	0	1	1	2	0	1	0	0	1	0
818	1	1	0	1	0	3	0	115	-0.688987787261947	9	34	-1.93	65.5	2	1	0	1	1	0	2	1	2	1	2	1	1	2	1	1	1	1	1	1	0	0	0	2	1
819	0	1	1	1	0	0	0	120	-0.598575465654333	9	39	-1.93	66	0	2	1	0	2	2	0	0	2	0	2	2	0	2	0	0	2	0	0	2	0	0	1	2	0
820	1	1	1	1	0	8	0	140	0.760179349083864	1	37	-1.92	104	2	0	1	2	2	0	2	0	1	0	2	0	0	2	0	2	0	0	1	2	0	0	0	0	0
821	1	1	1	1	0	5	0	100	-0.912505941821502	2	32	-1.92	81	1	2	1	1	1	0	2	1	2	2	2	1	2	2	1	2	1	0	1	2	1	0	0	0	1
822	1	1	1	0	0	3	1	65	-0.879614269237241	10	27	-1.92	77	2	2	1	2	2	0	1	0	0	2	0	2	1	1	1	2	1	0	2	2	2	0	0	0	0
823	1	0	0	1	0	4	0	60	-0.743041894072912	4	21	-1.92	58.5	0	0	1	2	0	1	2	0	0	0	2	0	0	2	0	2	2	0	0	2	0	0	0	2	0
824	1	1	0	0	0	0	0	100	0.0995262825425232	7	33	-1.92	84	1	2	0	1	2	0	0	0	0	2	2	2	0	0	0	0	2	0	1	0	2	0	0	0	0
825	0	1	1	1	13	1	0	95	0.855436718192789	9	40	-1.92	97	2	2	1	1	2	0	2	2	2	2	0	2	2	0	0	0	1	2	1	2	2	0	1	0	0
826	0	1	0	1	0	0	0	100	-0.645050967429542	5	25	-1.92	79.5	2	1	0	2	2	0	2	0	0	1	2	0	0	2	2	0	2	2	2	2	2	0	0	2	2
827	1	1	1	0	0	2	0	70	-0.923551089069646	1	33	-1.91	81.5	2	0	0	2	2	0	0	0	2	0	2	0	0	2	0	2	1	0	0	0	0	0	0	0	0
828	1	1	1	1	12	3	0	95	4.60473928989801	0	39	-1.9	84.5	2	2	1	0	1	1	1	0	2	2	0	0	0	2	0	2	2	0	1	2	0	0	2	2	1
829	0	1	0	1	0		1	65	-0.498226196715822		25	-1.9	63	2	1	2	2	2	0	0	0	2	0	0	0	2	0	2	0	1	0	0	2	2	0	0	2	2
830	0	1	0	0	5	1	1	110	-0.860046023533334	4	29	-1.89	91.5	2	0	0	2	2	1	2	0	2	0	0	2	2	2	1	0	2	0	1	2	0	0	0	2	0
831	0	0	0	1	0	2	0	105	-0.95292231974387	6	26	-1.89	80.5	2	0	1	2	0	1	2	0	2	0	2	0	0	2	0	0	2	0	1	2	0	0	1	0	0
832	1	0	1	1	5	6	0	90	-0.485423111179404	1	36	-1.89	77	2	2	1	1	0	0	2	0	2	0	2	0	0	2	0	2	2	0	1	2	0	0	1	1	0
833	0	1	0	0	5		0	85	0.874680593539811			-1.89	92	2	0	0	1	1	0	2	0	2	0	1	0	0	2	1	2	2	0	2	0	0	1	0	2	1
834	0	1	0	1	5	4	0	110	0.14080604565899	11	35	-1.89	99	0	2	0	2	2	0	0	0	1	2	1	1	2	1	1	0	2	1	1	0	2	1	0	1	0
835	0	1	1		0	5	0	75	0.744645855917831	6	39	-1.89	67	2	0	1	1	2	0	2	0	0	1	2	1	0	2	0	2	2	0	1	2	0	0	0	1	0
836	0	1	0	1	0	2	0	75	-0.0395769657366638	5	27	-1.89	76	2	2	0	2	1	0	2	0	2	0	0	0	0	1	1	0	2	0	1	1	0	0	1	1	0
837	1	0	0	0	0	3	0	95	-0.684031552299329	1	30	-1.88	79.5	2	2	0	2	1	0	0	0	1	2	2	0	0	2	0	0	2	1	1	1	0	1	0	1	0
838	0	0	1	0	5	7	0	115	-0.75658992632553	9	33	-1.88	127.5	2	2	0	0	0	0	1	0	2	0	2	0	0	2	0	0	2	0	0	2	1	0	1	1	0
839	1	0	1	1	0	6	1	85	-0.394256445314586	9	26	-1.88	80.5	1	2	1	0	1	1	1	0	2	2	2	1	0	2	1	2	2	0	1	0	0	1	0	1	1
840	0	0	1	0	0	0	0	115	-0.822642187769649	9	30	-1.88	87	2	0	0	2	0	0	1	1	2	2	2	2	0	2	2	2	2	0	2	0	2	0	0	2	0
841	1	1	0	0	8	2	0	100	1.43374606152748	3	35	-1.88	92	2	2	0	1	2	0	1	0	2	0	2	1	1	2	0	2	2	0	1	1	2	0	0	0	1
842	0	1	0	0	0	0	0	75	-0.349306081668448	5	28	-1.87	79.5	2	0	0	2	1	0	2	0	2	0	2	0	0	1	0	0	2	0	0	2	2	0	0	0	0
843	1	1	0	1	0	1	0	110	1.18473230837052	6	34	-1.87	94.5	0	1	0	0	2	2	1	0	0	0	0	1	0	2	0	0	1	0	0	0	2	0	0	0	0
844	1	1	0	0	10	1	0	105	-0.318461948435288	3	24	-1.87	79.5	2	2	0	0	0	0	1	0	1	2	2	0	0	1	0	0	2	1	0	2	0	0	0	0	0
845	1	0	1	0	5	4	0	110	2.30622497464538	2	39	-1.87	87	2	0	0	1	2	0	1	0	2	0	2	0	0	2	0	0	2	0	0	2	0	0	1	2	0
846	1	1	0	0	5	2	0	110	-0.607978774490519	15	33	-1.87	88	2	0	0	1	2	2	2	0	2	1	2	0	2	2	0	0	2	0	2	1	1	0	1	0	0
847	1	1	0	1	5	3	0	105	0.334000528000112	1	22	-1.87	97	2	2	0	0	2	2	1	0	1	2	0	2	2	2	0	0	1	1	1	2	0	0	0	2	0
848	1	0	1	1	0	1	0	80	-0.627131930542273	9	30	-1.87	72	1	2	0	0	2	0	2	0	1	2	0	0	0	1	0	0	2	0	0	2	2	0	0	0	0
849	0	1	0	1	10	3	0	105	1.90569227878113	4	38	-1.86	74.5	2	2	0	1	2	0	1	0	2	2	2	0	2	2	0	1	2	0	0	2	0	0	0	0	0
850	0	0	1	0	0	4	0	75	0.0948491721395977	7	30	-1.86	84.5	2	2	0	0	2	2	1	0	2	2	0	2	0	2	0	0	1	1	2	2	2	0	0	0	1
851	0	0	1	0	0	1	1	80	0.0948491721395977	13	30	-1.86	107	2	1	0	2	0	0	2	0	2	0	0	0	0	1	1	0	2	0	1	2	0	0	2	2	0
852	1	0	0	0	0	7	0	105	-0.765113024781293	7	30	-1.86	70.5	1	2	1	2	2	0	1	0	1	2	2	2	0	2	0	0	2	0	2	1	1	0	0	0	0
853	0	0	1	0	0	1	0	80	-0.802120934680733	13	28	-1.86	65	2	2	0	0	2	0	2	1	0	1	0	2	1	1	0	2	2	0	2	0	0	0	0	2	0
854	0	0	0	0	0	0	0	125	-0.672320003167953	4	35	-1.86	115.5	2	1	0	0	1	1	2	0	2	0	2	2	0	2	0	0	2	0	1	2	0	0	1	1	0
855	0	0	0	0	0	0	1	105	-0.81967990220969	3	29	-1.85	67	2	0	0	1	2	0	1	0	0	0	2	0	2	2	1	1	2	1	0	1	0	0	0	1	1
856	0	1	1	0	5	6	0	105	-0.2097933699856	1	29	-1.85	92.5	2	1	0	0	2	2	1	0	2	0	2	2	0	2	0	0	2	0	0	2	2	0	0	0	0
857	0	1	1	1	0	0	0	95	-0.191874333098332	2	35	-1.85	87	2	0	1	1	0	1	2	0	0	0	2	0	0	2	0	2	2	0	1	2	0	0	0	2	0
858	0	1	0	0	8	3	0	80	1.21245210727341	5	31	-1.85	96	2	1	2	0	1	0	1	1	1	1	1	1	2	1	1	0	1	0	0	1	1	0	0	1	1
859	0	0	1	0	0	0	0	105	1.26641169694237	14	40	-1.84	98.5	2	0	0	2	2	0	2	1	2	0	2	2	0	2	0	1	2	1	0	2	0	0	0	0	0
860	1	0	1	1	0	2	1	95	-0.7944531626447	7	29	-1.84	93	1	2	0	0	0	0	2	0	0	2	2	2	0	2	1	0	2	0	2	0	2	2	0	0	2
861	0	0	1	1	0	0	0	115	-0.441010571610664	8	29	-1.84	84.5	2	0	0	0	1	0	2	0	0	0	2	0	1	2	0	0	2	0	2	0	0	0	0	0	0
862	0	1	1	1	0	1	0	95	0.501192469153194	2	37	-1.84	95.5	2	2	0	1	2	1	2	0	2	0	0	0	0	2	0	0	2	2	0	0	0	0	0	2	0
863	0	1	0	1	14	1	0	85	0.106862943918536	13	25	-1.84	84.5	1	0	0	2	2	0	0	0	1	0	0	0	0	0	1	0	2	0	1	0	1	0	2	0	1
864	1	0	1	0	5	1	0	75	2.13576431541317	2	41	-1.84	85.5	2	2	1	1	2	0	2	0	2	0	2	2	0	2	0	0	1	0	1	1	2	0	1	0	0
865	0	1	0	0	0	5	0	140	1.67314833415446	2	24	-1.83	90.5	2	2	0	1	0	0	1	0	2	2	2	2	0	2	1	0	2	1	2	2	1	0	1	1	0
866	0	0	0	1	0	0	0	140	-0.457790122961967	6	35	-1.83	104	0	2	0	2	2	0	1	0	2	0	2	1	0	2	0	0	2	0	2	2	2	0	0	0	0
867	1	1	1	1	5	0	0	100	1.20838134766259	12	40	-1.83	106.5	2	1	0	1	0	1	1	0	2	1	2	0	0	2	1	0	2	0	0	2	0	0	0	2	0
868	0	1	0	1	0	4	1	135	-0.378955861782963	2	26	-1.83	86.5	1	2	0	1	1	1	1	1	2	2	2	1	1	2	1	0	1	1	1	1	0	0	0	1	0
869	0	0	0	0	0	8	1	105	-0.622207784389328	6	21	-1.83	66	2	2	1	2	2	0	2	0	2	2	0	0	0	2	0	2	2	0	1	2	2	0	0	2	0
870	0	0	0	0	5	5	1	85	-0.598374226985473	15	26	-1.82	86	2	0	2	2	0	0	1	0	2	0	2	0	0	2	1	0	2	0	2	2	2	0	0	1	0
871	0	0	0	0	0	6	1	75	0.124533191000132	14	25	-1.82	90.5	2	1	0	2	1	2	2	0	2	0	2	0	0	2	0	0	2	0	1	2	2	0	0	0	0
872	0	1	0	1	0	2	1	110	-0.239160085309831	0	24	-1.82	55.5	0	1	0	1	2	0	1	0	0	1	0	0	0	2	1	0	2	0	0	2	2	0	0	0	0
873	1	0	0	1	0	5	0	95	-0.875102106057816	18	33	-1.82	66	2	1	0	2	1	0	2	0	1	2	0	0	0	2	0	0	2	0	0	0	2	0	0	0	0
874	0	1	1	1	0	2	1	95	-0.875102106057816	7	32	-1.82	93.5	2	2	2	1	2	0	2	0	2	1	1	1	0	1	0	0	2	0	0	1	1	0	0	1	0
875	0	0	0	1	12	0	0	95	-0.1273913946768	4	38	-1.82	70.5	1	1	0	2	1	0	2	0	1	0	2	0	1	2	0	0	2	0	1	2	1	0	0	0	0
876	0	0	0	0	5	6	1	110	-0.544502151787224	12	30	-1.82	68	2	2	0	2	0	0	2	0	1	2	2	2	0	2	0	1	2	0	0	2	1	0	0	1	0
877	0	1	0	1	0	2	0	140	1.05974817110838	8	29	-1.82	83	2	1	1	2	0	0	1	0	0	2	2	0	0	2	0	1	2	1	1	1	0	0	0	2	0
878	1	0	1	0	0	2	0	105	1.00021217809745	7	29	-1.82	83	1	2	0	1	1	0	2	1	2	1	2	1	1	2	2	0	2	1	0	1	2	0	0	1	0
879	1	1	1	1	8	2	0	100	0.245933897279296	3	38	-1.82	89	2	2	1	1	2	0	1	0	2	0	2	2	0	2	0	0	2	1	0	2	0	0	1	1	0
880	0	0	0	1	0	1	1	85	-0.645050967429542	13	23	-1.82	82	0	2	1	2	2	0	0	0	0	0	2	2	0	2	2	1	2	0	1	0	2	0	0	2	1
881	0	0	1	1	0	2	1	105	0.0948491721395977	6	37	-1.82	101	1	1	1	1	1	0	1	1	2	2	2	0	0	2	0	0	2	0	0	1	0	0	0	2	1
882	0	1	0	0	0	4	1	100	0.187297599453766	9	33	-1.82	88	2	0	0	2	2	0	1	0	2	0	2	0	0	2	0	1	2	0	1	2	2	0	0	1	0
883	1	1	0	1	0	2	1	85	-0.986641064953805	10	27	-1.8	78	2	2	1	2	2	2	2	0	2	0	2	2	0	2	0	0	2	0	2	2	0	0	0	0	0
884	0	1	0	1	0	5	0	140	-0.25850543396008	0	24	-1.8	67	1	2	0	0	2	0	1	1	0	2	1	2	2	2	1	2	0	0	2	1	2	0	1	2	0
885	1	0	0	0	5	1	0	100	1.46532025355112	8	31	-1.8	65.5	1	0	1	0	1	0	2	2	0	1	1	0	1	2	0	2	1	0	0	2	0	0	2	1	0
886	0	1	1	1	0	0	0	140	1.1195021683322	5	40	-1.8	99.5	2	1	1	2	2	0	2	0	2	0	2	0	1	1	0	0	2	0	0	1	0	0	2	0	1
887	1	0	1	0	0	4	1	80	-0.759552211885489	11	28	-1.78	84.5	0	1	0	2	2	1	2	2	2	0	2	0	1	1	1	0	1	0	1	0	1	1	0	2	0
888	1	0	0	1	5	1	0	95	1.08295660031113	8		-1.78	68	2	2	1	2	2	1	2	0	2	0	2	0	0	2	0	0	0	1	0	2	0	0	0	0	0
889	1	0	1	1	0	2	1	85	-0.850547890250917	11	35	-1.78	88	1	2	0	0	1	0	1	0	2	0	2	2	0	2	0	2	2	0	2	2	1	0	0	0	0
890	1	0	1	0	5	6	0	85	-0.449154063383031	13	33	-1.78	103	2	2	0	2	2	0	2	0	2	2	2	0	0	2	0	0	2	0	0	2	0	0	0	0	0
891	1	0	1	1	0	4	0	125	-0.812012130173657	6	39	-1.78	93	2	2	0	2	2	1	2	1	2	0	2	0	0	2	0	0	2	0	1	2	0	0	0	2	0
892	1	0	0	1	0	0	0	100	-0.0787411856795458	1	32	-1.78	87	2	2	0	2	2	0	1	0	1	2	2	1	0	2	0	0	2	1	1	2	2	0	0	0	2
893	1	1	1	0	0	6	1	70	0.645385148683054	15	27	-1.77	83	2	0	1	1	2	0	2	0	2	1	2	1	0	2	0	2	2	1	1	0	2	0	0	2	0
894	1	0	0	1	0	0	0	85	-0.755589867181224	7	25	-1.77	77	1	2	0	2	2	0	1	0	2	0	2	0	0	2	0	2	2	0	1	2	0	0	0	1	1
895	1	0	1	1	0	0	0	90	-0.648706206787358	8	29	-1.76	83	2	2	0	2	2	0	2	1	0	0	2	2	0	1	2	2	2	0	0	2	0	0	0	2	0
896	0	0	1	1	0	4	1	80	-0.872139820497857	8	38	-1.75	88.5	2	0	1	2	1	0	2	0	2	0	2	2	1	2	0	0	2	0	0	2	2	0	0	1	0
897	1	1	1	1	0	6	1	120	-0.68798772811764	9	21	-1.75	93	2	2	1	2	2	0	2	1	2	1	2	0	0	2	0	2	2	1	2	2	0	0	1	2	0
898	1	1	1	1	0	6	0	90	0.35246918529109	5	36	-1.74	101	2	2	0	0	2	1	2	0	2	0	2	1	0	2	1	2	2	1	0	0	0	0	0	2	0
899	1	0	1	0	0	0	0	140	-0.986641064953805	3	20	-1.74	79	2	2	0	2	2	0	2	1	2	2	2	2	0	2	2	0	2	0	2	2	2	2	0	0	0
900	0	1	0	1	0	0	0	65	-0.2740664389787	11	23	-1.74	67	2	0	0	1	2	0	1	0	0	0	2	0	1	2	1	0	2	1	1	1	0	0	0	0	0
901	0	1	0	1	5	0	0	115	1.79607297451562	6	38	-1.73	111	2	1	0	2	1	0	2	0	2	0	2	0	0	2	2	1	2	0	0	0	0	0	0	0	0
902	1	0	0	0	0	1	0	105	-0.363970754173298	2	30	-1.73	84.5	1	2	0	2	2	0	2	0	1	2	2	2	0	1	0	0	2	1	1	2	2	0	0	1	0
903	1	0	1	0	0	0	0	115	-0.307921012871133	11	32	-1.73	81	2	0	1	2	1	0	2	0	2	1	2	0	0	2	0	0	2	0	1	0	0	0	0	2	0
904	1	1	1	1	0	5	0	95	-0.923551089069646	2	29	-1.73	76.5	2	2	1	2	2	0	2	0	2	1	2	1	1	2	0	0	2	0	0	2	0	0	0	0	0
905	0	0	0		8	1	1	90	-0.706848749959756	5	21	-1.73	74.5	2	0	0	1	0	0	1	0	2	0	2	0	0	2	0	2	2	0	0	0	0	0	0	2	0
906	0	0	1	0	12	2	0	95	-0.889832343859711	1	41	-1.73	89.5	2	1	0	2	1	0	2	0	2	1	2	0	0	2	0	0	2	0	1	2	1	0	2	0	0
907	1	1	1	1	14		1	95	-0.147820742652058		31	-1.72	87	2	2	1	1	2	0	1	0	2	0	2	2	0	1	1	0	2	0	0	2	1	0	0	1	1
908	0	1	1	1	0	1	1	110	-0.614860090213158	10	38	-1.72	81.5	2	2	1	0	1	1	2	0	2	0	2	0	0	2	0	0	1	0	0	2	1	0	1	1	0
909	1	1	1	0	0	0	0	115	1.24852553276278	2	38	-1.72	105.5	2	2	0	1	1	0	2	0	2	0	1	0	0	2	1	0	2	0	0	1	2	0	0	0	0
910	0	1	1	0	0	0	1	115	-0.428856152927729	12	30	-1.71	96.5	2	2	0	2	1	0	2	0	2	0	2	0	0	2	0	0	2	0	0	1	0	0	2	2	0
911	1	1	0	0	0	4	0	100	0.763453700901669	6	24	-1.7	73.5	0	2	0	0	2	0	2	0	0	0	2	2	0	1	1	0	0	2	2	2	2	2	0	0	0
912	1	1	0	1	3	1	1	95	-0.937780098968454	1	32	-1.7	87	2	0	0	1	2	2	2	0	2	1	2	2	0	1	1	0	1	0	1	2	0	0	0	1	0
913	1	1	0	1	0	3	0	110	0.800936056026191	3	23	-1.7	88.5	1	1	1	1	2	0	1	0	2	0	0	2	0	2	0	0	1	0	2	2	0	0	2	0	0
914	0	0	0	1	0	4	0	90	-0.697510885717709	2	31	-1.69	65	2	0	0	2	1	0	2	0	2	0	2	0	0	2	0	1	2	0	1	2	1	0	0	1	0
915	0	1	1	0	5	5	1	85	-0.881279325583241	17	36	-1.69	71	2	1	1	0	1	0	2	0	2	0	2	1	0	2	0	2	1	0	0	2	1	0	0	0	0
916	1	0	1	0	0	6	0	140	2.64142022123578	11	37	-1.69	94	1	2	0	1	1	0	1	0	2	2	2	0	0	2	1	0	2	0	1	2	2	0	0	0	0
917	1	1	1	1	0	1	0	90	-0.942292262147879	6	37	-1.69	95	2	2	2	2	2	0	1	0	2	2	2	2	0	2	0	0	2	0	0	2	0	0	1	0	0
918	0	0	1	0	5	1	0	105	-0.512604108625502	4	37	-1.69	77	2	2	0	2	2	0	2	0	0	2	2	0	2	2	0	0	2	0	0	1	2	0	0	1	0
919	0	0	1	1	0	4	0	85	0.607211212976309	3	40	-1.69	84.5	2	0	0	2	1	0	1	0	2	0	2	1	0	2	0	0	2	0	2	1	2	0	1	2	1
920	0	0	1	1	0	2	0	90	-0.855099832436455	5	31	-1.69	92	2	1	0	0	2	0	2	0	2	2	2	0	0	2	0	0	2	0	0	1	1	0	0	0	0
921	0	1	0	1	16	1	0	125	2.59919045896106	4	41	-1.67	107.5	2	2	0	2	1	0	2	0	2	0	2	0	0	2	0	0	2	0	0	2	2	0	0	0	0
922	1	1	1	0	0	0	1	140	-0.240524542095587	11	42	-1.67	106.5	1	2	1	1	2	0	1	0	2	1	2	0	0	2	0	0	2	2	0	1	2	0	0	0	0
923	0	1	0	1	0	1	0	100	-0.572291367417915	2	30	-1.66	88	2	2	2	1	2	0	2	0	0	1	0	0	2	0	0	0	2	1	1	0	2	0	0	2	1
924	0	0	1	1	0	4	1	100	-0.195457142848662	15	32	-1.66	95	2	2	0	2	2	0	1	0	2	0	2	2	0	2	0	0	2	0	0	2	0	0	1	1	0
925	0	1	1	0	0	3	0	75	-0.841383360847882	3	33	-1.65	30.5	2	0	0	2	2	0	2	0	2	0	2	0	0	2	0	0	2	0	0	2	0	0	0	2	1
926	1	1	1	1	0	1	0	100	0.337876357999834	5	34	-1.65	81.5	2	2	1	1	2	1	1	0	0	1	2	0	0	1	0	0	0	0	1	1	0	0	0	2	0
927	1	1	1	1	5	3	0	85	-0.838029913118794	3	37	-1.65	96	2	2	0	0	2	1	1	0	1	0	2	0	1	2	0	0	2	0	1	1	2	1	0	2	1
928	0	0	1	0	5	2	0	120	1.73675119652146	3	33	-1.65	74.5	2	2	0	2	0	1	2	0	2	0	2	2	0	2	0	2	2	0	1	2	0	0	0	0	0
929	1	1	0	0	11	5	0	75	0.0265559133316634	12	26	-1.64	79	2	0	0	1	1	0	1	0	2	1	2	1	1	2	1	2	2	0	1	1	0	0	0	0	0
930	1	0	1	0	0	2	1	105	0.271252688187714	16	35	-1.64	88.5	2	2	1	2	2	0	0	0	2	1	2	2	0	2	0	0	2	0	1	0	2	0	0	0	0
931	0	1	1	1	0	0	0	100	-0.0324652306081434	8	34	-1.64	82	2	0	1	2	0	1	2	0	2	0	2	0	0	2	0	0	2	0	0	2	0	0	0	0	0
932	1	0	0	1	0	1	1	80	2.1640342695329	9	26	-1.64	68	1	1	1	2	2	1	2	0	2	1	2	0	0	2	0	2	1	0	1	1	0	0	1	2	0
933	1	1	1	0	0	2	1	100	-0.760600861601869	8	28	-1.64	89.5	2	0	0	2	0	0	2	0	2	0	2	0	0	2	0	0	2	0	0	2	0	0	0	1	0
934	1	1	0	1	10	3	0	80	1.58497895895511	13	21	-1.64	85.5	2	0	0	0	2	1	1	0	2	0	2	2	0	1	0	0	2	0	2	2	2	0	1	0	0
935	0	1	0	0	0	3	0	100	-0.502617035119955	4	18	-1.63	77	2	2	0	1	0	0	1	0	2	0	2	0	0	2	0	0	2	0	1	2	2	2	0	0	0
936	0	1	1	0	12	3	0	85	1.12243824039764	4	39	-1.62	79.5	2	2	0	2	0	0	1	0	1	0	2	0	0	2	0	0	2	0	0	2	1	0	0	2	0
937	0	1	0	1	8	0	0	105	0.598134746080184	10	39	-1.62	93.5	2	2	0	1	2	0	1	0	1	0	2	0	0	2	0	0	2	0	0	2	1	0	2	0	0
938	1	1	1	1	0	8	0	115	-0.578270964556923	0	24	-1.61	92.5	1	2	0	2	2	0	1	0	0	2	2	2	0	2	0	2	1	0	1	2	0	0	1	0	0
939	0	1	1	1	0	0	0	120	-0.180979692536095	0	37	-1.61	80.5	2	1	0	0	2	0	2	0	2	1	2	0	1	2	0	0	2	0	0	2	0	0	1	0	0
940	0	1	1	1	12	2	0	80	0.372440464802591	1	37	-1.6	82	2	0	1	1	2	1	1	0	0	1	2	2	1	2	1	0	2	0	2	2	0	0	0	0	1
941	1	1	1	1	8	1	0	85	0.83551637359693	7	42	-1.6	99	2	2	0	2	0	0	2	0	2	0	2	0	0	2	0	0	2	1	1	2	1	0	0	0	0
942	1	1	1	1	10	1	0	100	4.21622855432522	7	36	-1.6	87	1	2	1	2	2	0	1	0	1	0	2	0	1	2	2	0	2	0	0	2	2	0	1	0	1
943	0	0	1	1	12	6	0	80	-0.934181146665637	5	34	-1.6	84.5	2	1	0	2	0	0	2	0	2	0	0	0	0	1	0	0	2	0	1	2	0	0	0	0	0
944	0	0	1	0	10	3	0	80	0.210054366950984	15	28	-1.6	81.5	2	2	1	0	2	2	1	0	2	0	2	2	0	1	1	1	2	0	1	2	2	0	0	2	0
945	1	1	0	0	0	1	0	85	-0.631071977454456	1	26	-1.6	78	0	0	0	1	1	0	1	0	0	0	0	2	0	0	2	2	2	0	2	0	2	0	0	2	2
946	1	0	0	0	0	0	1	85	0.14212985766466	9	31	-1.6	74.5	1	2	0	0	2	0	1	0	2	2	0	2	0	1	2	2	1	1	1	2	1	0	0	2	1
947	1	1	1	0	5	8	0	110	-0.111179507435503	1	35	-1.59	95.5	2	2	0	1	2	0	2	0	2	0	2	2	0	2	0	2	2	1	0	2	0	0	0	2	1
948	1	1	1	1	0	1	1	100	-1.00530372763926	1	27	-1.59	72	2	0	0	2	0	0	2	0	2	0	2	0	0	2	0	2	2	0	0	0	2	0	0	0	0
949	1	1	0	0	0	4	1	80	0.642190504880169	11	30	-1.59	75.5	2	1	0	1	0	0	2	1	2	0	2	0	0	2	1	1	2	0	0	0	0	0	0	2	0
950	1	1	1	0	5	3	0	90	-0.318461948435288	0	42	-1.59	92	2	2	0	2	1	0	2	0	1	2	2	0	0	2	0	0	2	1	0	2	0	0	1	0	0
951	1	1	1	1	0	4	1	140	-0.61622818725032	3	37	-1.59	108	2	2	2	0	2	0	1	0	2	1	0	0	0	2	0	2	2	2	1	0	2	0	2	0	2
952	0	0	1	1	0	2	0	100	-0.307921012871133	15	27	-1.59	93	2	2	0	1	2	0	2	1	2	2	0	2	0	2	0	2	2	0	2	2	2	0	0	2	0
953	1	1	1	0	10	1	0	90	-0.671068750374679	3	35	-1.58	84.5	2	2	0	2	2	0	1	0	2	0	2	2	0	2	0	0	2	0	1	2	2	0	0	0	0
954	0	1	0	0	7	0	0	110	0.0858834983675687	9	35	-1.58	108.5	2	0	0	2	0	2	2	0	2	0	0	0	1	1	0	0	1	0	0	0	0	0	2	0	0
955	0	1	1	1	5	3	1	85	-0.598575465654333	3	26	-1.58	61.5	2	0	0	2	2	0	2	0	2	0	2	1	0	2	0	0	2	0	0	0	0	0	1	0	0
956	1	1	0	1	0	2	1	80	-0.646565525731782	12	35	-1.57	76	2	2	0	2	2	0	2	0	1	0	0	0	2	2	0	0	2	0	0	0	0	0	0	1	2
957	0	1	1	1	5	0	1	110	-0.61622818725032	1	39	-1.57	90.5	2	2	0	1	2	0	1	0	0	0	2	1	0	1	0	2	2	1	0	2	0	0	0	2	0
958	1	1	1	0	5	0	0	85	-0.582921425013906	2	36	-1.57	84.5	2	2	0	2	2	0	1	0	1	0	2	0	0	2	1	0	2	1	0	0	2	0	0	0	2
959	0	0	0	0	0	3	0	100	-0.872139820497857	1	26	-1.57	72	2	1	1	2	2	1	2	0	2	0	2	0	0	2	0	0	2	0	1	1	2	0	0	2	0
960	1	0	1	0	8		0	140	0.0948491721395977		32	-1.57	93.5	2	2	1	1	2	0	2	0	2	2	2	0	0	2	1	0	2	1	0	2	2	0	0	1	0
961	1	1	0	1	0	5	1	110	-0.688987787261947	11	32	-1.57	79.5	1	0	1	2	0	0	2	0	1	0	2	0	0	2	0	2	1	0	1	2	2	0	0	0	0
962	1	0	1	1	0	2	1	100	-0.752077763146106	7	36	-1.57	93.5	2	2	1	2	2	1	1	1	2	1	2	2	1	1	0	0	2	1	1	2	2	0	1	1	0
963	1	0	0	1	0	3	0	95	0.404313007390384	0	23	-1.57	74.5	2	2	0	2	2	0	2	0	2	2	2	2	0	2	0	0	2	1	0	1	2	0	1	0	0
964	1	1	0	0	5	1	0	140	0.0948491721395977	5	32	-1.57	84.5	2	2	1	2	2	0	2	0	1	0	2	1	0	2	1	0	1	0	1	1	2	0	1	0	0
965	1	1	0	0	10	1	0	115	-0.168911467755665	7	27	-1.57	72	1	0	1	2	0	1	2	0	1	1	2	2	0	2	1	0	2	0	2	2	0	0	0	2	0
966	0	1	1	1	5	0	0	85	-0.576149430163034	16	34	-1.56	76.5	2	2	1	0	2	2	2	1	0	2	0	2	0	0	2	2	0	2	0	0	0	0	0	2	2
967	1	0	1	0	0	6	1	80	-0.500921241518831	9	30	-1.56	95.5	2	1	0	0	0	0	2	0	2	2	0	2	0	2	0	2	2	0	2	2	2	0	0	2	0
968	1	0	0	1	0	0	1	70	-0.81967990220969	10	22	-1.56	67.5	1	0	2	1	2	1	1	0	1	0	0	0	0	2	2	2	1	0	0	0	2	0	0	2	2
969	1	1	0	0	0	3	1	75	-0.205747085100632	19	28	-1.55	76.5	2	1	2	2	2	0	1	2	2	0	2	2	1	2	1	1	2	0	2	2	0	1	0	2	0
970	0	0	0	1	5	10	0	140	-0.354194964165273	12	37	-1.55	99	2	2	0	0	0	0	2	0	2	0	2	0	0	2	0	2	2	0	0	2	0	0	0	2	0
971	1	0	1	1	0	6	0	100	-0.235088941750922	7	32	-1.54	84.5	2	2	1	0	1	1	2	0	2	0	2	2	0	2	0	0	2	0	1	2	0	2	0	2	0
972	0	0	0	0	0	1	1	85	-0.720104554754833	7	26	-1.54	51	2	2	0	2	2	0	2	0	2	0	2	2	1	2	0	2	2	0	1	2	0	0	0	2	0
973	0	1	0	0	0	1	0	95	-0.386687237819833	5	31	-1.54	84.5	2	2	1	2	0	0	2	0	1	0	2	0	0	2	0	0	2	0	0	0	0	0	0	2	0
974	1	0	1	1	10	5	0	115	0.487571252612447	4	35	-1.54	92	2	2	0	0	1	0	2	0	2	2	2	1	0	2	0	2	2	0	0	2	1	0	0	2	0
975	1	1	0	1	0	3	0	80	-0.0746949928828602	12	29	-1.54	72	2	0	0	0	2	0	0	0	1	1	0	1	1	1	0	2	2	0	1	2	1	0	0	2	2
976	1	1	0	1	0	0	0	85	-0.439147156108001	15	23	-1.54	92	2	0	1	2	0	0	1	0	2	0	2	0	0	2	0	0	2	1	2	2	0	0	0	2	0
977	1	1	1	0	0	0	0	85	0.59223073739101	5	39	-1.54	79.5	2	2	1	0	2	0	2	0	2	0	2	1	1	2	0	0	2	0	1	2	1	0	1	0	0
978	0	0	0	0	0	0	0	100	1.68230755873098	5	31	-1.53	75.5	1	2	0	0	2	2	0	1	1	0	2	2	0	0	0	2	0	0	0	2	2	0	2	2	1
979	1	0	1	0	8	1	0	85	1.52657607728329	3	39	-1.53	98	2	2	0	2	1	0	1	0	2	2	2	0	0	2	0	0	2	0	1	1	0	0	0	1	0
980	0	1	1	0	12	1	0	85	-0.561053091637331	4	37	-1.53	95	2	2	2	0	2	0	1	0	1	2	1	2	2	1	1	2	1	0	0	2	1	0	0	1	0
981	0	1	0	0	0	3	0	100	-0.195736036094858	2	29	-1.52	86.5	2	0	0	2	0	0	2	0	2	0	2	1	0	2	0	1	2	0	0	2	0	0	0	1	0
982	0	0	1	0	12	2	0	90	0.257779504728205	10	41	-1.52	80.5	2	2	1	2	2	0	1	0	2	0	2	1	0	2	1	0	2	0	0	1	0	0	1	0	0
983	0	0	0	1	0	1	1	110	-0.831434513205277	8	21	-1.51	100	2	1	2	0	1	0	2	0	2	1	0	1	2	2	0	2	1	0	1	0	2	0	0	2	0
984	0	1	0	1	0	1	0	100	-0.0296663958047581	0	31	-1.51	81.5	2	2	0	0	0	0	2	0	2	1	2	0	0	2	0	0	2	0	0	0	0	0	0	1	0
985	1	1	0	0	5	1	0	105	0.181425999610156	1	33	-1.51	76	2	1	0	2	0	0	1	0	0	2	2	1	0	2	1	0	2	0	0	2	0	0	0	0	0
986	1	1	1	1	10	0	0	125	0.890855679420784	5	37	-1.5	85.5	2	2	2	2	2	0	1	0	2	1	2	2	2	2	0	0	2	1	0	2	2	0	1	0	0
987	0	1	0	1	0	4	0	95	-0.346889334914907	6	34	-1.49	57	2	2	1	1	1	0	2	0	1	0	2	1	0	2	1	0	2	1	1	1	2	1	0	1	0
988	0	1	0	0	0	2	1	85	0.224960808802166	17	26	-1.49	74	2	0	0	0	2	2	2	0	0	0	2	2	0	1	1	1	1	0	1	1	2	0	0	0	0
989	0	1	1	0	0	3	0	80	-0.613811440496779	9	36	-1.49	82	2	0	0	2	2	2	2	0	2	0	2	0	1	2	0	0	2	0	0	2	0	0	1	0	0
990	0	0	0	0	0	4	1	115	-0.9427042451214	8	29	-1.49	77	2	2	0	2	2	0	2	0	2	0	2	0	0	2	0	0	2	0	0	2	0	0	1	0	0
991	1	0	0	1	0	0	0	95	-0.638047663090113	4	25	-1.48	64	2	2	0	2	2	0	1	0	2	0	2	1	0	2	0	2	2	0	0	1	0	0	0	2	1
992	1	1	0	1	0	1	0	105	-0.190280144575534	1	27	-1.47	88	0	2	0	1	2	0	0	0	2	0	2	2	0	1	0	2	2	0	0	2	0	0	2	2	0
993	1	1	0	1	14	3	0	140	2.27135004486435	4	30	-1.47	92	2	2	0	0	0	0	2	0	2	2	2	2	0	2	0	0	1	0	0	2	2	0	0	0	0
994	1	0	0	0	0	3	0	90	-0.537959888673395	10	21	-1.47	65	2	1	1	2	2	0	2	0	2	0	0	0	1	2	1	0	2	0	0	2	2	0	2	0	0
995	1	1	1	1	0	3	1	70	0.0452970864098963	19	34	-1.46	69.5	2	2	0	0	2	0	1	0	0	0	2	0	0	2	0	0	1	1	0	0	2	0	0	1	0
996	0	1	0	1	10	3	0	100	1.60062295763453	4	36	-1.46	89.5	0	0	0	0	2	0	2	0	2	0	2	0	0	2	0	0	2	0	0	2	0	0	0	0	0
997	0	1	0	0	0	3	0	110	-0.841383360847882	6	26	-1.46	99	2	0	1	1	2	0	1	0	1	0	2	0	0	2	1	0	2	0	1	2	0	0	0	1	0
998	0	1	0	1	0	1	1	85	0.802886540668791	11	34	-1.46	78	2	2	2	2	2	1	1	0	2	0	0	2	2	0	0	0	2	0	1	2	0	1	2	2	0
999	1	0	0	0	0	2	0	100	-0.872139820497857	11	25	-1.45	61.5	2	2	1	0	2	0	2	2	2	2	2	2	2	2	2	2	2	2	2	2	0	0	0	0	0
1000	1	0	1	0	10	1	1	85	2.24983295675256	5	35	-1.45	94.5	2	2	1	2	2	0	1	0	2	0	2	2	0	0	0	0	1	2	0	2	2	0	0	0	0
1001	1	0	1	1	0	0	1	75	-0.812012130173657	1	27	-1.45	64.5	2	2	0	0	2	2	2	0	2	2	2	1	0	2	0	0	2	0	1	2	2	0	2	2	0
1002	1	1	0	0	5	0	0	95	2.95100151673895	2	39	-1.44	88	2	2	1	2	1	2	1	2	2	2	0	1	0	2	0	0	2	1	2	1	2	0	1	0	0
1003	1	0	1	0	0	0	0	95	-0.875102106057816	2	32	-1.44	85.5	2	2	0	2	0	2	2	0	2	0	2	0	0	1	0	0	1	0	0	1	0	0	1	0	0
1004	0	1	1	1	5	0	0	110	0.245933897279296	4	39	-1.44	99	0	2	1	2	2	0	2	0	0	1	2	1	0	2	0	0	2	0	1	1	2	0	0	0	0
1005	0	1	0	0	0	1	1	85	1.67314833415446	9	38	-1.43	95.5	2	2	0	2	0	0	2	0	2	0	0	2	0	2	0	1	2	0	1	2	2	0	0	0	1
1006	1	0	0	0	0	3	1	100	-0.812012130173657	11	22	-1.43	81.5	2	2	0	0	2	1	1	0	1	1	0	2	0	1	0	0	1	2	0	1	2	0	1	0	2
1007	0	1	0	1	5	5	0	75	-0.55068611500399	2	39	-1.43	77	2	1	0	1	0	0	1	0	2	0	2	0	0	2	0	0	2	1	1	2	0	0	0	2	0
1008	1	1	1	0	0	5	1	85	0.785824310685463	6	23	-1.43	74.5	2	0	0	1	2	0	2	0	2	0	2	0	0	2	0	0	2	1	0	2	0	1	1	0	0
1009	1	0	0	0	0	2	1	105	0.770804993966593	8	24	-1.43	85.5	2	2	0	1	2	0	2	0	2	0	0	2	0	1	0	0	2	0	2	2	0	0	0	0	0
1010	0	1	1	1	0	1	0	100	-0.597765215218042	4	38	-1.43	85.5	0	1	0	2	2	0	2	0	0	1	2	1	0	2	2	0	2	0	1	1	2	0	1	0	0
1011	1	0	0	0	0	5	0	105	0.824762822236681	4	28	-1.43	98.5	2	2	0	1	2	2	0	0	2	2	0	2	2	2	1	2	1	0	2	2	2	0	2	1	0
1012	0	1	1	0	6	0	0	115	-0.414878417758031	7	34	-1.43	102.5	2	2	0	1	2	0	1	0	2	2	2	1	2	2	0	0	2	0	1	2	2	0	0	2	0
1013	1	0	0	0	0	0	1	90	1.93156547892829	10	34	-1.43	87	2	2	1	2	0	0	2	0	2	1	2	0	0	2	0	0	2	0	1	2	0	0	0	0	0
1014	1	1	1	0	5	7	0	105	1.41296334759927	1	33	-1.42	119.5	2	2	1	2	2	0	2	1	2	2	1	0	0	2	0	2	2	0	0	2	0	0	0	0	0
1015	1	0	1	1	0	4	0	115	0.414513222029539	7	34	-1.42	97	2	0	0	0	1	1	2	0	2	0	2	0	1	2	1	1	1	0	1	2	2	0	2	2	0
1016	1	0	0	0	5	2	1	105	0.657246438142981	10	19	-1.42	93	2	1	0	1	2	1	2	0	2	0	1	0	2	2	0	1	2	0	0	2	2	0	1	2	0
1017	1	0	0	1	0	8	1	110	-0.775743082377285	6	35	-1.42	88	2	2	1	0	2	2	2	0	2	0	0	2	0	2	0	0	2	1	2	1	2	0	0	1	0
1018	1	0	0		0	2	1	65	-0.621140252012285	6	27	-1.41	63	1	2	2	0	2	0	1	1	1	0	0	0	2	0	1	2	0	1	0	2	2	0	0	0	1
1019	1	0	0	0	0	0	0	100	0.24963763279565	14	33	-1.41	85.5	1	0	0	0	2	0	2	0	2	0	0	2	1	0	0	0	0	2	0	2	2	0	0	0	0
1020	0	1	0	0	8	1	0	95	0.186394538781035	11	36	-1.41	90.5	2	1	0	0	1	2	2	0	2	1	2	0	0	2	0	0	2	0	1	2	0	0	0	2	0
1021	1	0	0	0	0	7	0	100	-0.253370120459694	8	31	-1.41	70.5	1	2	0	2	2	0	0	0	2	0	2	1	0	2	0	0	1	0	1	1	2	0	0	0	2
1022	0	1	0	1	0	1	1	95	0.329413970414224	8	33	-1.41	104.5	2	0	0	2	2	1	1	0	2	0	2	0	2	2	1	0	2	1	0	2	1	0	1	1	0
1023	0	1	0	0	12		0	140	0.0612967485885742		29	-1.41	92.5	2	0	0	2	0	0	2	0	2	0	2	1	0	2	0	0	2	0	0	2	2	0	2	0	0
1024	1	1	0	1	0	1	1	75	2.12376064848304	9	29	-1.4	77	0	2	1	0	2	1	1	0	2	2	0	0	2	2	1	0	2	1	1	2	0	0	0	0	0
1025	1	0	0	0	16	0	0	110	2.22388396675414	2	40	-1.4	71.5	2	2	0	0	2	0	1	0	0	1	2	0	0	2	0	0	2	0	0	2	0	0	0	0	0
1026	0	0	1	1	0	4	0	95	1.01212691409129	7	38	-1.4	88	2	0	0	2	1	2	2	0	2	0	2	1	0	2	0	0	2	0	1	2	0	0	0	0	0
1027	0	0	1	1	0	3	0	100	0.732769517675969	8	37	-1.4	97.5	2	2	0	2	2	0	2	0	2	2	2	1	0	2	2	2	2	0	0	2	0	0	0	0	0
1028	0	0	0	1	0	9	1	95	-0.875102106057816	13	22	-1.39	75.5	2	0	0	1	2	1	1	0	1	0	1	2	0	1	0	2	2	1	2	1	0	0	0	2	0
1029	1	1	0	1	5	0	0	115	0.540309870269724	5	33	-1.38	77	2	0	0	2	2	1	2	0	2	1	2	0	0	2	0	2	1	0	0	2	2	0	2	2	0
1030	1	0	0	0	10	4	1	100	-0.68798772811764	4	29	-1.38	71	2	0	0	0	0	2	2	0	2	0	2	0	0	2	0	2	2	0	0	2	2	0	0	1	0
1031	1	1	0	0	5	0	0	95	-0.0395769657366638	0	38	-1.38	84	2	2	1	1	1	0	2	0	1	2	2	2	0	2	0	0	2	1	1	1	2	0	0	2	0
1032	1	0	1	1	0	0	0	85	-0.562400171924991	1	26	-1.38	97	1	2	0	0	2	0	1	0	2	2	0	2	0	1	0	0	2	0	2	2	0	0	1	2	0
1033	1	0	0	0	5	1	0	100	0.864592263736147	5	30	-1.38	84.5	2	2	1	2	1	0	2	0	2	0	2	0	0	1	1	2	1	0	0	0	0	0	0	1	0
1034	1	0	1	0	5	0	0	105	0.182584829490122	5	40	-1.38	96.5	2	2	0	2	0	0	1	0	2	1	2	0	0	2	0	0	2	0	2	2	2	0	1	2	1
1035	0	0	0	0	0	2	1	80	-0.704130008037363	1	28	-1.37	77	2	0	0	1	0	0	2	0	2	0	1	0	0	2	1	0	2	1	0	2	1	1	0	0	0
1036	0	0	0	1	0	0	0	105	-0.775743082377285	2	24	-1.37	70.5	1	1	0	2	0	0	2	0	1	2	0	0	0	2	0	0	2	0	0	0	0	0	0	0	0
1037	1	1	0	0	0	6	1	95	-0.674347803697302	8	21	-1.36	84	2	1	2	2	2	1	2	0	2	0	2	2	0	1	0	2	2	2	2	2	0	1	1	2	0
1038	0	1	1	1	0	6	1	75	-0.611989709766857	9	25	-1.36	72	2	1	1	1	0	0	2	0	0	0	2	1	1	1	0	0	2	0	0	1	2	0	2	1	0
1039	0	0	1	0	16	0	0	115	-0.812012130173657	9	41	-1.35	112.5	2	2	2	0	2	0	2	0	2	2	2	0	2	2	0	1	2	0	0	2	1	0	0	1	0
1040	1	0	1	1	5	5	0	65	-0.425488744151853	4	33	-1.35	67	2	0	0	2	2	0	0	0	2	0	2	0	0	2	0	2	2	0	2	0	0	0	0	2	0
1041	0	0	0	0	5	1	0	75	0.673540666158698	6	31	-1.35	72	2	0	2	2	2	0	2	0	2	0	2	0	0	2	1	2	2	0	0	0	0	0	0	0	2
1042	0	1	1	1	0	3	1	75	-0.668296289215157	3	35	-1.35	77	1	2	2	2	2	1	2	0	1	2	2	2	2	2	1	1	2	1	2	1	2	1	0	2	0
1043	0	1	0	1	0	5	0	105	-0.0211432973489956	11	32	-1.34	78.5	1	2	0	0	2	2	2	1	2	2	2	2	0	2	1	1	2	0	0	1	2	0	0	0	0
1044	0	1	0	1	0	2	0	85	0.951497692503802	7	39	-1.34	77	2	0	0	2	2	1	2	0	2	0	2	0	0	2	0	0	2	0	0	2	2	0	1	2	0
1045	0	1	0	0	5	2	0	75	0.22778914828204	7	24	-1.34	64.5	2	2	1	2	1	0	2	0	2	0	2	2	1	2	2	2	2	0	2	2	1	0	0	2	0
1046	1	0	0	0	5	3	0	120	-0.898355442315474	5	24	-1.34	80.5	1	0	0	0	2	0	1	0	1	0	0	2	1	0	1	0	2	2	2	1	2	0	0	0	0
1047	1	1	1	0	0	4	1	100	-0.484266181489682	12	25	-1.34	82	2	2	0	1	2	0	1	0	2	0	2	0	0	2	0	0	2	0	0	0	0	0	0	0	0
1048	1	1	0	1	0	2	1	65	-0.549958043306548	14	25	-1.32	75.5	2	2	0	2	2	1	2	0	2	0	0	1	0	1	0	2	2	0	1	1	0	0	0	1	1
1049	1	0	0	0	0	3	1	95	-0.741447705550115	7	25	-1.32	74.5	2	2	1	0	2	0	1	0	1	1	2	0	2	2	1	2	2	0	1	0	1	0	0	0	1
1050	1	0	0	0	0	2	0	100	1.8670045980615	7	38	-1.31	69	2	2	0	0	2	0	2	0	2	1	2	2	0	2	0	0	2	0	1	2	2	0	0	1	0
1051	1	1	1	1	0	5	0	85	0.204865960733375	10	31	-1.31	84.5	2	0	1	1	2	1	2	0	2	1	2	1	0	1	0	0	2	0	0	1	0	0	1	0	0
1052	1	0	1	1	8	0	0	110	0.241663870097943	5	37	-1.3	91.5	2	1	0	2	1	0	2	0	2	2	2	0	0	2	0	0	2	1	0	2	0	0	2	0	0
1053	1	0	1	0	5	0	0	140	2.64142022123578	0	34	-1.29	105	2	2	0	0	0	0	0	0	0	2	2	1	0	2	0	0	1	1	0	1	2	0	2	0	0
1054	1	1	0	1	5	0	0	95	0.587662951427688	9	41	-1.29	71	2	2	0	1	2	0	2	0	2	2	1	2	0	2	1	1	2	1	1	2	2	1	0	0	0
1055	0	0	0	0	0	4	1	95	-0.866579007602054	3	31	-1.28	74.5	2	0	0	2	2	0	0	0	2	0	2	1	2	2	1	2	2	1	2	2	0	0	0	0	0
1056	0	0	1	1	0	6	0	90	0.317249335431753	13	35	-1.28	89.5	2	0	0	1	0	1	1	0	2	0	2	0	0	2	0	0	2	0	1	0	2	0	0	0	0
1057	1	0	0	0	10	2	0	100	1.39642699540194	11	27	-1.28	73.5	2	2	0	2	0	0	2	0	2	2	2	2	0	2	0	0	2	0	0	0	2	0	0	0	0
1058	0	1	1	0	5	4	0	105	3.31387788108476	1	34	-1.27	98	2	0	0	2	1	1	0	2	2	0	1	0	0	2	0	2	2	1	0	2	0	0	2	0	0
1059	1	0	0	1	10	2	0	110	0.608921019315294	1	36	-1.27	88.5	2	2	0	2	2	0	1	0	2	2	2	1	0	2	0	1	2	0	1	0	2	0	2	0	1
1060	0	0	1	1	14	6	0	75	1.5238891095051	8	32	-1.26	88	1	1	0	1	1	1	1	1	1	0	2	0	0	1	1	0	2	0	0	2	2	0	1	2	1
1061	1	1	1	0	0	4	0	110	-0.240705520626685	4	37	-1.26	110.5	2	2	0	1	1	0	1	0	2	1	2	0	2	2	0	1	1	0	0	2	1	0	0	1	0
1062	1	0	0	1	5	0	0	85	2.35657512676721	3	36	-1.26	74	2	2	0	2	0	0	2	0	2	2	2	0	0	2	0	0	2	0	0	1	0	0	0	0	0
1063	1	0	1	1	0	4	0	100	-0.194597458614468	9	38	-1.25	90.5	2	2	0	1	2	0	1	0	2	2	2	2	0	1	0	0	2	0	0	1	1	0	0	0	0
1064	0	0	0	1	0	9	0	80	-0.506579379824221	0	21	-1.25	61	2	1	0	2	1	0	2	0	2	2	2	0	0	2	0	0	2	0	0	0	0	0	0	0	0
1065	1	1	1	1	0	6	0	85	0.77272195840492	5	28	-1.25	81.5	2	1	0	1	0	1	2	0	1	1	2	0	0	2	1	2	2	1	0	1	0	0	0	1	0
1066	0	1	0	1	0	1	0	110	0.0653428708396713	3	30	-1.24	92	2	1	0	1	1	1	1	0	2	0	2	1	0	2	0	0	2	0	0	1	2	0	2	1	0
1067	1	1	1	1	0	1	0	100	-0.668296289215157	14	32	-1.24	74.5	0	2	1	2	1	2	2	0	2	1	2	1	0	2	0	2	2	0	0	0	0	0	0	1	0
1068	0	1	1	1	0	1	0	110	0.765703479365082	0	41	-1.24	115.5	2	0	2	2	1	0	2	1	2	0	2	1	1	2	1	2	2	1	2	2	0	0	1	2	0
1069	0	1	0	0	0		0	100	0.97424528550838		28	-1.24	80.5	2	1	0	1	2	2	2	0	1	1	2	1	1	1	1	0	1	2	0	2	1	0	1	1	1
1070	1	1	0	1	12	0	0	90	-0.732075489524745	2	30	-1.23	79.5	0	0	1	1	0	1	1	0	2	0	0	1	0	1	2	0	2	0	1	2	1	0	0	0	1
1071	0	1	1	0	0	5	0	85	0.475748989402925	5	36	-1.23	89.5	2	0	0	0	2	2	1	0	2	0	2	0	1	2	0	0	2	0	0	1	0	0	0	0	0
1072	1	0	1	0	5	1	0	110	1.9927822458984	8	37	-1.23	102	2	0	1	2	0	0	2	0	2	0	2	0	0	2	0	0	2	0	0	2	0	0	1	0	0
1073	0	0	1	0	8	1	0	115	0.233221014411967	5	41	-1.21	95	2	2	0	1	2	0	2	0	2	0	2	0	0	2	0	0	2	0	0	2	0	0	0	1	0
1074	0	0	0	0	0	0	1	110	1.26149640297073	3	27	-1.21	82	2	2	0	2	2	0	1	0	0	1	2	0	2	2	1	1	2	0	0	1	1	0	0	0	0
1075	0	1	0	1	0	5	0	100	-0.677310089257261	11	28	-1.21	94.5	2	0	0	2	0	0	2	0	2	0	0	0	0	2	1	1	2	1	0	0	0	0	0	1	0
1076	0	0	1	1	5	1	0	85	0.210054366950984	0	33	-1.21	90.5	2	0	0	2	0	1	1	0	1	0	2	0	0	2	0	2	2	0	0	0	0	1	0	1	0
1077	0	1	1	1	7	0	0	115	-0.697510885717709	1	31	-1.21	97	2	0	0	2	1	0	1	0	2	0	2	1	0	2	0	0	2	1	2	2	0	0	1	0	0
1078	0	0	0	0	10	0	0	95	-0.85754313852886	6	23	-1.2	84	2	0	0	0	0	0	1	0	2	0	0	0	0	0	1	0	2	1	1	1	0	0	1	0	0
1079	0	1	1	0	5	4	0	95	0.336499767698154	8	32	-1.2	63	2	2	0	2	0	2	1	0	2	1	2	0	0	1	0	0	2	0	0	2	0	0	0	0	0
1080	1	1	1	0	12	0	1	90	-0.335081587119633	6	36	-1.2	93	2	2	0	1	1	0	1	0	2	0	2	2	0	2	0	0	2	0	0	2	0	0	1	0	0
1081	0	1	0	1	7	2	1	110	-0.540376635426936	16	31	-1.18	72	2	2	2	0	2	2	2	0	2	0	2	2	2	2	0	0	2	2	1	2	2	0	2	2	0
1082	1	1	0	0	0	3	0	85	-0.524989018465441	7	27	-1.18	77	2	2	0	0	2	1	0	0	2	2	2	2	2	2	1	0	0	1	0	0	2	0	1	0	1
1083	1	0	0	1	0	8	0	70	-0.768402189470798	8	32	-1.18	66.5	2	1	0	1	2	1	2	0	2	0	2	2	0	2	0	1	2	1	1	2	0	0	0	2	0
1084	0	1	1	0	5	1	0	105	-0.0787411856795458	6	36	-1.18	97	2	0	0	2	1	0	1	0	2	0	2	0	2	2	0	1	2	0	0	2	0	0	0	2	0
1085	1	1	0	1	8	1	0	100	1.40491891909748	4	31	-1.18	96.5	1	0	0	0	2	0	1	0	0	0	0	2	0	2	0	0	2	0	2	0	2	1	2	2	0
1086	0	0	1	0	10	2	0	115	2.89137114000498	4	37	-1.18	95.5	2	2	0	2	2	0	2	0	2	0	2	2	0	2	0	0	2	0	1	2	2	0	2	0	0
1087	0	0	0	1	3	4	1	80	-0.714207516009809	12	20	-1.18	58.5	0	2	1	0	2	0	1	0	2	0	0	1	2	2	0	2	1	0	0	1	0	0	0	2	0
1088	0	0	1	0	0	1	0	80	-0.875102106057816	5	29	-1.18	89.5	1	2	0	0	2	0	2	0	1	2	2	2	2	2	0	2	2	0	2	2	0	0	0	2	0
1089	0	1	1	0	3	0	0	95	-0.0951287806670536	13	36	-1.18	94.5	2	0	1	1	2	0	0	0	1	2	2	2	0	2	0	0	1	1	1	1	2	0	1	0	1
1090	0	1	0	1	10	2	0	115	-0.416751305649939	9	38	-1.17	91.5	0	2	1	1	1	0	2	0	0	0	2	0	0	2	0	0	2	0	0	2	0	0	0	0	2
1091	1	0	0	1	0	4	1	85	-0.50498663645643	9	24	-1.17	61.5	2	2	1	2	2	0	2	0	1	2	2	2	2	2	1	0	2	0	2	2	1	0	0	0	0
1092	1	0	0	0	0	1	0	95	1.68216737510824	6	34	-1.16	97	2	2	0	2	0	2	2	0	0	2	2	2	0	2	0	0	2	2	1	2	2	0	0	0	0
1093	1	1	0	0	5	0	0	125	0.0948491721395977	3	33	-1.15	132.5	1	2	0	1	2	0	1	0	0	2	2	2	0	2	1	0	1	1	1	1	2	0	2	0	0
1094	0	1	1	1	0	0	0	120	-0.582921425013906	14	38	-1.13	87	2	2	0	2	2	2	1	0	2	2	2	2	2	2	0	2	2	1	0	2	2	0	0	2	0
1095	0	1	1	0	10	3	0	100	2.25422353828463	2	36	-1.13	76.5	2	0	1	2	2	2	2	0	2	0	2	0	2	2	0	2	2	1	0	2	0	0	1	1	0
1096	1	1	1	1	0	4	0	90	-0.987744760110301	9	29	-1.12	91.5	2	0	0	0	1	0	1	1	1	0	2	1	0	2	1	0	1	2	1	1	1	1	0	1	0
1097	1	0	1	1	0	4	0	75	-0.735037775084704	6	33	-1.12	78	2	1	0	1	2	0	2	0	2	2	2	1	2	1	0	0	2	2	1	2	2	0	0	1	0
1098	1	1	1	0	3	1	1	105	-0.155994802770019	5	38	-1.11	87	2	2	0	0	2	0	1	0	2	2	0	2	0	1	0	0	1	0	1	0	2	0	0	0	1
1099	0	1	1	0	0	4	1	115	0.074016694355074	13	31	-1.1	93.5	2	2	0	2	1	0	2	0	2	0	2	2	0	2	0	0	2	1	0	2	2	0	1	1	0
1100	0	1	0		5	1	0	95	2.40928398990884	6	31	-1.09	84	2	2	1	0	2	0	1	0	1	2	1	2	2	2	1	0	1	1	2	2	2	0	0	0	0
1101	0	0	0	1	3	0	0	100	0.31834346701573	0	33	-1.09	84.5	2	1	0	2	0	0	2	0	1	0	2	0	0	2	0	0	2	0	1	1	2	0	0	1	1
1102	1	0	0	0	5	4	0	145	-0.818267860091862	4	26	-1.09	94	2	2	1	2	2	0	2	0	2	0	2	0	0	2	0	0	2	0	0	1	0	0	0	0	0
1103	1	0	1	1	0	1	0	90	-0.923551089069646	14	34	-1.09	92	1	2	0	0	1	0	2	0	1	2	0	0	0	2	0	2	2	0	2	2	2	0	0	2	0
1104	1	0	1	0	0	5	0	85	-0.0784946047061351	7	32	-1.09	87	2	1	0	2	2	2	2	0	2	0	2	0	0	2	0	2	2	0	1	2	0	0	0	2	0
1105	1	1	1	0	0	3	0	60	-0.660438692778687	5	34	-1.08	83	2	1	1	1	2	0	1	0	2	1	0	0	1	1	1	2	2	0	1	1	0	0	1	0	0
1106	0	0	1	1	7	1	0	110	0.0948491721395977	11	32	-1.08	76	2	2	0	0	2	0	1	0	2	2	2	1	0	2	1	0	1	0	1	2	2	0	1	0	0
1107	0	0	1	1	0	0	0	110	-0.610941060050478	4	37	-1.08	102	2	2	0	1	0	1	2	0	2	2	2	0	0	2	0	1	2	0	2	2	2	0	0	1	0
1108	1	0	0	0	0	4	0	90	-0.0450383053945804	10	30	-1.07	82	2	0	1	2	0	1	2	0	2	0	2	1	0	2	0	0	2	0	1	1	0	0	2	2	0
1109	1	1	1	0	0	3	0	85	-0.611989709766857	14	27	-1.07	91.5	2	0	0	2	2	0	2	0	2	1	2	2	0	2	0	0	2	1	1	2	0	0	1	0	0
1110	0	0	1	0	0	2	0	115	0.966102270718389	8	42	-1.07	99.5	2	2	1	2	2	0	2	0	2	0	2	0	0	2	0	2	2	0	0	2	2	0	1	2	0
1111	0	1	0	0	0	1	0	105	1.86817286402357	0	31	-1.06	83	2	0	0	2	1	0	2	0	2	0	2	0	0	1	0	0	2	0	1	2	0	0	0	0	0
1112	0	1	1	1	2	0	0	110	-0.376781110190539	1	40	-1.06	103.5	2	1	1	1	1	0	1	0	2	0	1	1	0	1	2	1	2	0	1	0	2	0	0	0	0
1113	1	0	0	1	0	3	0	80	-0.467073100270299	10	33	-1.05	74	2	0	1	0	1	1	2	0	2	0	0	1	1	2	1	2	2	1	0	2	2	0	0	1	0
1114	1	1	1	1	0	8	0	140	0.602407019991949	4	41	-1.05	93.5	1	2	2	1	2	1	1	0	2	0	2	1	0	2	0	0	2	0	1	2	1	0	2	0	0
1115	0	1	1	1	8	0	1	115	-0.841755564815289	8	37	-1.05	95	2	0	1	0	1	0	1	0	2	0	2	0	0	2	1	1	1	1	0	2	2	1	0	2	1
1116	0	1	1	0	3	0	1	140	-0.631370408025736	1	43	-1.04	105	2	2	0	0	2	0	1	0	2	0	2	0	0	2	0	0	2	1	1	1	0	0	0	2	0
1117	1	0	1	1	4	0	1	115	0.0948491721395977	17	37	-1.04	101	2	2	1	2	2	0	2	0	2	2	2	2	0	2	1	0	1	1	1	2	2	0	0	0	0
1118	1	0	0	1	0	2	0	85	-0.879614269237241	4	35	-1.04	52	0	2	0	1	2	0	1	0	2	2	0	2	0	1	0	0	0	0	1	1	2	0	1	0	1
1119	0	0	0	1	5	0	0	95	0.824821722457961	5	28	-1.04	66	1	0	1	1	0	0	1	0	1	0	2	1	0	1	1	0	2	0	1	1	2	1	0	1	1
1120	0	1	0	0	5	3	0	90	0.0948491721395977	3	27	-1.04	78.5	2	2	0	1	1	0	2	1	2	1	2	2	1	1	2	0	2	1	0	0	1	0	0	0	1
1121	0	1	0	0	0	9	0	95	2.05482389308833	3	34	-1.03	85.5	2	0	0	2	0	0	2	0	2	0	2	0	0	2	0	0	2	0	0	2	0	0	1	0	0
1122	0	0	0	0	0	0	0	90	1.69954752165515	6	31	-1.03	70.5	2	2	1	0	2	2	1	1	2	2	2	2	2	1	0	0	1	0	0	0	2	0	0	1	1
1123	1	1	1	1	0	0	0	95	0.730499981983284	5	30	-1	99	2	2	1	2	2	0	2	0	2	0	2	1	2	2	0	1	2	0	2	2	0	0	0	1	0
1124	1	1	0	1	12	2	0	80	0.108938713244435	6	30	-1	84.5	2	1	0	1	2	1	1	0	1	0	2	0	0	2	0	0	2	0	2	1	0	0	0	1	1
1125	1	1	0	1	0	1	1	140	-0.227881733768488	2	30	-0.99	80.5	2	2	1	2	2	1	1	0	1	1	0	1	0	0	1	1	1	0	1	0	0	0	0	2	2
1126	0	1	0	1	0	3	0	85	0.76402184007638	3	41	-0.98	85.5	2	2	2	0	2	0	1	1	1	2	2	2	2	1	1	0	2	0	0	2	0	0	0	2	0
1127	1	1	1	1	0		0	70	-0.677310089257261		19	-0.98	77	2	0	1	0	1	0	1	0	2	1	1	0	1	0	0	2	1	1	1	1	2	0	0	2	0
1128	0	1	0	1	0	3	0	105	0.767589514783664	11	39	-0.98	84.5	2	0	0	2	0	0	2	0	0	0	2	0	0	2	1	0	2	0	0	1	2	0	1	2	0
1129	1	1	0	0	0	0	0	105	-0.559098925844505	4	35	-0.98	87	1	2	1	0	0	0	1	0	0	2	2	2	2	0	1	0	0	0	2	0	2	1	0	0	1
1130	0	1	0	0	0	0	1	100	-0.352244479522674	5	20	-0.98	81.5	2	2	0	2	0	2	1	0	0	2	0	0	0	1	1	0	1	2	2	2	2	0	0	2	0
1131	1	0	1	1	12	3	0	90	0.473630968532204	1	39	-0.97	89	2	0	0	1	0	0	1	0	2	0	2	1	0	2	0	0	2	0	0	2	0	0	1	0	0
1132	1	0	1	0	0	2	0	95	2.72859671623527	6	32	-0.97	88	1	2	0	0	2	0	1	0	1	2	2	1	0	2	0	0	2	1	2	1	2	0	0	0	0
1133	0	0	1	1	2	6	0	85	-0.669427699820311	4	27	-0.97	73.5	2	2	0	0	2	2	1	0	2	0	0	0	0	2	2	2	2	0	1	0	0	0	0	2	0
1134	1	1	0	0	0	4	0	60	-0.0639916311793294	1	30	-0.97	80.5	2	2	0	0	2	2	1	0	2	1	0	2	0	2	1	0	2	0	1	0	0	0	1	1	0
1135	1	0	0	1	0	1	1	105	-0.85754313852886	2	27	-0.96	72	1	2	1	0	2	0	1	0	2	1	0	1	1	0	1	0	1	0	1	1	2	0	0	0	0
1136	1	0	1		1	0	0	95	-0.4053302046738	7	43	-0.96	102.5	2	1	0	2	0	0	2	0	2	2	2	0	0	2	0	0	1	0	2	2	0	0	0	0	0
1137	1	1	1	1	0	1	0	85	-0.511356941246057	9	35	-0.96	89.5	2	0	2	1	1	0	2	0	2	1	2	0	0	2	0	1	2	0	0	1	0	0	0	1	0
1138	0	0	1	0	0	2	1	80	-0.253730189818005	7	32	-0.96	84.5	2	0	0	2	0	1	2	1	2	1	2	1	0	2	1	1	2	0	1	1	0	0	1	0	2
1139	1	1	1	1	2	3	0	85	-0.022513280555878	9	34	-0.96	75.5	1	2	0	0	2	1	1	0	1	2	0	0	0	2	0	0	2	0	0	0	2	0	0	0	0
1140	0	1	0	1	0	2	0	80	0.718510990540535	6	29	-0.95	90.5	2	2	0	1	2	1	1	0	0	2	2	1	0	2	1	0	1	1	2	0	0	0	0	0	0
1141	0	0	0	1	0	0	0	100	-0.257485589565155	2	38	-0.95	74.5	2	2	1	2	2	0	2	0	2	1	2	0	0	2	0	2	1	1	0	2	0	0	0	0	0
1142	1	1	1	1	5	0	0	100	0.0948491721395977	1	36	-0.95	82	2	2	0	2	2	0	2	0	2	2	2	2	1	2	0	0	2	0	0	2	0	0	1	0	0
1143	1	1	0	0	10	3	0	110	2.14541304153687	10	34	-0.95	79.5	1	0	0	2	2	0	1	0	2	0	0	0	0	2	0	0	2	0	2	2	0	0	0	0	0
1144	1	1	1	0	0	4	0	100	1.14800878613612	2	34	-0.94	74.5	0	2	0	0	2	0	2	0	2	2	2	2	0	2	0	0	1	0	0	2	0	0	1	0	0
1145	0	0	0	1	5	7	0	80	0.0948491721395977	11	28	-0.94	61.5	0	0	0	2	2	2	1	1	2	0	2	0	0	2	1	2	2	0	0	1	0	0	0	1	0
1146	0	0	0	1	0	3	1	70	0.576518961025177	6	29	-0.94	73.5	2	2	0	2	1	0	2	0	2	1	2	1	2	2	1	0	2	0	1	2	0	0	1	2	0
1147	0	0	0	1	5	2	0	85	-0.506749295171585	13	21	-0.93	88	1	2	1	0	2	0	1	0	1	2	0	2	1	0	2	2	2	0	2	1	2	0	0	2	0
1148	0	0	1	0	0	3	0	100	-0.366550954177089	5	35	-0.93	100	2	2	0	0	1	0	1	0	2	0	2	1	0	1	0	2	2	0	0	2	2	0	0	2	0
1149	0	1	0	0	5	5	0	80	-0.352244479522674	6	28	-0.93	72	0	0	0	1	2	2	2	0	0	1	1	0	2	2	1	2	2	0	1	1	0	0	0	2	0
1150	1	0	1	1	0	5	0	95	0.700442569551552	4	39	-0.93	93.5	2	0	0	2	2	0	2	0	2	0	2	2	0	2	0	0	2	0	1	2	0	0	1	0	0
1151	1	0	0	1	0	0	1	85	1.78639175250427	9	27	-0.92	71	1	2	1	1	1	0	2	0	2	0	2	2	0	2	0	0	2	0	2	2	2	0	2	0	0
1152	0	1	1	0	0	1	0	85	0.83551637359693	2	32	-0.92	79.5	1	2	1	1	2	1	1	2	1	1	0	2	2	1	1	2	2	0	1	1	0	0	1	2	0
1153	0	0	0	0	10	2	0	80	2.02178887856147	6	37	-0.92	98	2	1	0	2	1	0	2	0	2	1	2	0	0	2	1	2	2	0	0	1	2	0	0	1	2
1154	0	0	0	0	0	11	0	75	-0.136031188624079	6	27	-0.92	82	2	0	0	2	0	1	2	0	2	0	0	0	0	2	0	2	2	0	0	2	0	0	0	0	0
1155	0	1	1	1	0	0	0	125	-0.234968430704601	8	38	-0.91	84.5	2	0	1	2	1	2	2	1	2	0	2	0	2	2	0	2	2	0	1	2	0	0	0	1	0
1156	0	0	0	0	5	1	0	85	2.38924028072456	3	31	-0.91	67	2	2	0	0	2	0	2	0	0	2	2	0	0	2	0	2	2	0	0	2	2	0	0	2	0
1157	1	1	0	0	3	0	0	105	-0.875102106057816	4	32	-0.91	80.5	0	1	1	1	2	1	1	0	2	0	0	2	0	0	0	2	1	2	2	2	0	1	2	2	2
1158	1	0	1	0	8	0	0	95	3.48883851485013	8	35	-0.9	95.5	2	2	2	2	0	0	2	0	2	0	2	2	0	2	0	0	2	0	0	0	0	0	1	0	0
1159	0	0	1	0	0	5	0	75	-0.9427042451214	3	28	-0.9	89.5	1	0	1	2	1	1	1	1	2	0	2	0	1	1	1	1	2	0	1	0	0	0	0	2	0
1160	0	0	1	1	0	0	0	110	-0.654877879882883	2	39	-0.9	96.5	2	0	1	2	2	0	2	0	2	0	2	2	0	2	0	0	2	0	0	2	0	0	0	1	0
1161	0	1	1	1	0	1	0	70	-0.475531915686479	4	29	-0.9	89.5	2	1	1	2	0	1	1	0	2	0	2	0	2	2	0	0	2	0	2	2	0	0	0	1	0
1162	1	1	0	1	0	5	0	90	0.880094436205782	0	33	-0.89	83	0	2	0	0	2	0	0	0	2	2	0	2	0	1	1	2	0	1	0	2	2	2	0	0	0
1163	0	0	0	0	0	4	0	105	0.140781116436014	4	24	-0.89	59.5	2	1	1	2	2	0	2	0	2	0	2	0	0	2	0	2	2	0	0	2	2	0	0	0	0
1164	0	0	0	1	0	2	1	85	-0.812012130173657	5	25	-0.89	82	1	0	1	2	1	0	2	0	2	0	2	0	0	2	0	2	2	0	1	1	0	0	0	2	0
1165	0	1	0	0	0	0	0	85	0.757579737629503	14	29	-0.89	63	0	1	0	0	2	2	1	0	0	0	0	0	1	1	2	2	2	0	1	1	2	0	0	1	2
1166	1	0	1	0	0	0	0	105	-0.793524414854537	9	22	-0.89	90.5	2	2	1	1	2	1	2	0	2	1	2	2	2	2	0	1	2	0	1	2	0	0	1	0	0
1167	0	1	1	0	5	0	0	140	-0.636527868973779	0	38	-0.89	110.5	2	2	0	1	1	0	1	0	2	0	2	0	0	2	0	0	1	0	0	1	0	0	0	1	0
1168	1	0	1	1	10	2	0	80	0.451001012154102	15	34	-0.88	84.5	2	0	1	2	0	0	1	0	2	0	2	2	1	2	0	0	2	1	0	1	0	0	0	1	0
1169	0	0	0	1	0	1	0	100	-0.136031188624079	4	26	-0.87	81.5	2	2	1	2	2	1	2	0	2	0	0	0	0	1	0	0	2	1	0	2	0	0	0	2	0
1170	0	0	1	0	0	0	0	95	-0.464901858090488	16	37	-0.87	114.5	2	2	1	2	2	0	1	1	2	0	2	0	0	2	0	0	2	1	2	2	0	0	0	0	0
1171	0	1	0	0	5	0	0	115	-0.482460825619444	1	20	-0.87	89.5	1	2	1	2	2	0	1	0	2	2	2	2	0	1	1	0	1	0	2	2	2	1	2	1	0
1172	1	1	0	1	10	0	0	85	-0.256489413190029	2	34	-0.87	86.5	2	2	0	1	1	0	2	0	2	2	2	0	0	2	2	1	2	0	0	2	0	0	1	0	0
1173	0	1	0	1	3	3	0	140	0.0948491721395977	9	36	-0.86	96	2	2	1	2	2	0	2	1	2	2	2	0	0	2	1	1	2	0	1	1	0	0	0	2	0
1174	0	0	0	1	0	1	1	80	-0.875102106057816	10	28	-0.86	79.5	2	2	0	2	0	0	2	0	2	0	0	0	0	2	0	0	2	0	1	2	0	0	0	2	0
1175	1	0	1	1	10	0	0	105	0.655505512409552	10	34	-0.85	80.5	2	2	1	2	2	0	2	1	2	2	2	0	0	2	0	0	2	0	1	2	0	0	0	2	0
1176	1	1	0	1	0	2	0	100	-0.37921278908045	5	25	-0.85	85.5	2	0	0	2	2	0	1	0	0	0	2	2	0	1	2	0	2	0	2	2	1	0	0	1	1
1177	1	0	1	0	0	0	0	140	-0.875102106057816	11	37	-0.84	84.5	2	2	0	2	0	0	2	0	2	0	2	2	0	2	0	0	2	0	1	2	0	0	0	0	0
1178	1	0	0	0	10	1	0	100	2.03387408264088	1	29	-0.84	77
1179	0	1	0	0	10	0	0	105	1.35785347932508	1	41	-0.82	94	1	2	0	1	2	1	1	0	2	0	0	1	0	2	0	0	0	2	0	0	0	0	0	2	1
1180	1	0	0	1	0	1	0	95	0.887035274980619	10	35	-0.82	68	2	0	0	1	2	1	2	0	0	0	2	0	0	2	2	0	2	0	2	2	0	0	0	0	0
1181	1	1	0	0	0	3	1	110	-0.0252673382136464	14	22	-0.82	90.5	2	1	2	2	2	1	2	2	2	1	2	1	0	2	1	0	2	1	1	1	0	0	0	1	0
1182	0	0	0	0	0	1	0	105	0.795641611486179	1	34	-0.8	80.5	2	2	0	2	2	0	2	0	2	0	2	2	2	2	0	2	2	1	2	2	2	0	2	1	0
1183	1	0	0	0	5	1	1	105	-0.10834445645133	10	32	-0.8	79.5	2	0	1	2	1	1	2	0	2	0	2	0	0	2	0	0	2	0	0	1	2	0	2	0	0
1184	1	1	0	1	5	0	0	80	0.379443272077593	9	33	-0.79	78	2	2	0	1	1	0	1	0	0	2	0	2	2	0	2	0	2	0	2	2	2	0	2	0	0
1185	1	0	1	1	5	0	1	140	-0.812012130173657	7	39	-0.78	95.5	0	2	0	2	2	0	1	0	2	2	2	0	0	2	2	0	2	0	2	2	0	0	0	2	0
1186	1	0	0	1	0	1	1	95	-0.720104554754833	8	27	-0.78	77	2	1	0	0	0	1	1	0	2	0	2	1	0	2	0	1	2	0	0	1	2	0	1	1	0
1187	0	1	1	1	0	4	0	140	-0.0774174688885024	1	39	-0.76	91	2	0	0	1	0	2	2	0	2	0	2	0	0	2	0	2	2	0	1	2	0	0	0	0	0
1188	0	1	0	0	0	5	0	85	-0.548899733882698	3	35	-0.75	72	2	1	0	2	1	0	1	0	2	0	2	0	0	2	0	0	2	0	2	2	1	0	0	0	0
1189	1	0	1	0	11	0	0	100	1.33923865702059	2	39	-0.75	113	1	2	0	2	1	0	1	0	2	0	2	1	0	2	1	0	2	0	1	0	0	0	0	0	1
1190	1	1	1	1	5	1	0	95	1.06256616075183	2	40	-0.73	80.5	2	1	0	2	0	0	2	0	2	0	2	0	0	2	0	0	2	0	0	2	0	0	0	0	0
1191	0	1	1	0	0	1	0	85	-0.572291367417915	2	33	-0.73	78	2	2	0	2	2	0	2	0	1	0	2	2	0	0	0	2	2	1	0	1	0	0	0	0	0
1192	0	1	0	0	0	0	0	90	-0.540376635426936	9	34	-0.73	89.5	2	1	0	1	0	0	1	0	2	0	2	0	0	2	1	2	2	1	1	0	0	0	0	2	0
1193	1	0	0	1	0	5	0	85	-0.67797108284682	6	26	-0.72	66.5
1194	1	0	1	0	0	6	0	85	3.06168931109245	4	40	-0.72	99.5	2	0	0	2	0	0	2	0	2	0	2	1	0	2	0	0	2	0	0	0	0	0	0	0	0
1195	0	1	0	1	0	3	1	120	-0.144554287079841	5	34	-0.72	74.5	1	0	1	2	1	1	1	0	2	0	1	1	0	2	1	1	2	0	0	1	2	0	2	1	1
1196	1	0	0	0	5	3	1	85	0.751835560281985	4	29	-0.72	89.5	2	0	0	1	0	0	2	0	2	0	1	0	0	2	0	2	2	0	0	2	0	0	0	0	0
1197	1	0	1	0	0	3	0	90	0.101056434494996	4	37	-0.69	87	2	2	0	0	1	0	1	0	1	2	2	0	0	1	0	2	2	0	2	2	0	0	2	0	0
1198	1	0	1	1	0	3	1	85	0.0415087888655521	5	30	-0.68	103.5	2	2	0	0	2	0	2	0	2	2	2	2	0	2	2	1	2	0	2	2	2	0	0	1	0
1199	0	0	0	0	0	1	1	80	0.580400080234867	4	26	-0.65	88	2	2	1	2	0	2	2	0	2	0	2	0	0	2	0	0	2	0	0	2	0	0	1	0	0
1200	1	0	0	1	0	3	1	80	-0.305106108781164	3	22	-0.63	82	2	1	1	1	2	0	1	0	2	1	2	0	0	2	1	2	2	0	0	2	0	0	0	0	2
1201	1	1	0	1	0	0	1	105	-0.791490877084741	5	27	-0.63	71	1	1	1	1	2	2	0	0	0	1	2	1	2	2	0	2	0	1	1	1	2	0	0	2	0
1202	0	0	1	0	10	1	0	135	0.0629109192887576	6	41	-0.62	99	2	2	2	2	2	0	2	0	2	2	2	0	2	2	0	0	2	0	0	2	0	0	1	2	1
1203	0	0	0	1	5	4	0	75	-0.802120934680733	4	38	-0.62	69.5	2	2	0	0	2	1	0	1	2	1	2	0	0	2	1	0	2	0	0	0	2	0	1	2	0
1204	0	1	0	1	14	0	1	100	1.56145296563806	5	31	-0.62	77	2	2	2	2	2	0	2	0	2	2	2	0	2	2	1	2	2	0	2	2	2	0	0	2	0
1205	1	0	1	0	0	4	0	95	-0.0774897905770873	4	35	-0.61	97	2	2	0	0	2	0	2	0	2	1	2	1	0	2	0	0	2	0	1	2	2	0	0	0	0
1206	0	0	1	1	0	0	0	85	-0.934181146665637	6	33	-0.61	84	2	0	0	1	2	0	2	0	2	0	2	2	2	2	0	0	2	1	1	2	0	0	0	2	0
1207	0	0	0	0	3	1	0	95	1.8303965897446	2	33	-0.61	82	1	0	0	2	0	0	1	0	2	1	0	2	0	1	0	0	2	0	1	2	2	0	1	2	0
1208	1	1	0	0	10	0	0	95	0.873475313886129	9	29	-0.6	98.5	2	2	2	2	1	0	1	0	1	1	0	1	0	0	2	0	2	1	0	2	2	1	0	1	0
1209	0	0	1	0	0	2	0	100	-0.872139820497857	12	30	-0.6	111	2	0	0	0	0	2	1	0	2	0	2	2	2	1	0	2	2	0	0	2	2	0	0	0	0
1210	1	1	0	0	5	4	0	105	0.942906114040473	1	36	-0.59	102.5	2	2	1	2	1	0	1	0	1	2	2	1	0	2	0	0	2	1	1	2	0	0	1	2	0
1211	1	0	0	1	0	1	0	85	-0.368505119969915	14	26	-0.58	96.5	2	1	0	0	2	1	1	0	0	1	2	2	1	2	1	1	2	0	1	0	1	0	0	0	1
1212	1	1	1	0	0	0	0	105	1.09699953841341	2	37	-0.56	88	2	2	0	2	2	0	2	0	2	0	2	0	0	2	0	0	2	1	0	2	0	1	0	1	0
1213	0	0	1	1	8	1	0	85	0.607211212976309	5	37	-0.56	92	2	2	0	2	2	0	1	0	2	2	2	2	2	2	0	0	2	0	1	2	0	0	0	1	0
1214	0	0	1	1	0	5	0	90		6	37	-0.55	90.5	2	0	0	0	0	1	2	2	2	0	2	0	0	2	0	0	2	0	1	2	0	0	0	2	0
1215	0	0	0	1	8	1	0	110	0.902736266770967	3	35	-0.54	79	2	0	0	1	2	0	2	0	1	0	2	2	2	2	0	0	2	1	1	1	2	0	0	0	1
1216	0	0	1	0	8	0	0	115	2.30622497464538	1	29	-0.53	98.5	2	0	0	2	0	0	2	0	2	1	2	1	0	2	2	0	2	0	1	1	0	0	1	1	0
1217	0	1	1	0	12	0	0	110	2.01973113206422	11	37	-0.52	103	2	2	1	2	1	0	1	0	2	0	2	1	1	2	0	0	2	0	1	2	2	0	1	0	0
1218	1	0	0	1	0	4	1	100	-0.872139820497857	14	29	-0.51	66.5	2	2	0	2	2	0	2	0	0	0	2	0	0	2	1	2	2	0	1	2	2	0	1	0	0
1219	1	1	1	1	5	1	0	140		12	39	-0.51	118	2	2	0	2	0	0	2	0	2	0	2	0	0	2	0	0	2	0	0	2	1	0	0	1	0
1220	1	1	1	1	0	5	0	115	-0.827154350949073	5	38	-0.51	66	2	2	2	2	2	0	2	0	2	2	2	2	0	2	0	0	2	0	0	2	0	0	1	0	0
1221	1	0	0	0	14	1	0	95	0.743181693198012	10	38	-0.51	68.5	2	2	0	2	2	0	2	0	1	2	2	0	0	2	1	0	2	1	0	2	0	0	0	0	0
1222	1	0	0	1	0	1	1	100	-0.308239642282344	9	41	-0.5	91	0	2	1	2	2	0	2	1	2	2	2	2	1	1	0	0	2	2	2	2	0	0	1	2	0
1223	1	0	1	1	5	2	1	65	0.0948491721395977	14	34	-0.5	66.5	2	2	1	0	2	2	2	0	2	2	2	2	2	0	0	0	2	0	2	0	2	0	0	0	0
1224	1	0	1	0	0	1	1	70	-0.544142174517196	7	36	-0.48	84.5	2	2	1	2	2	1	1	0	0	1	1	2	2	1	0	0	1	2	2	0	2	0	1	0	0
1225	1	0	0	0	0	0	1	130	-0.875102106057816	2	26	-0.48	113.5	2	2	0	2	2	2	2	0	2	2	2	0	0	0	2	2	2	0	2	2	0	0	2	2	0
1226	1	1	0	1	10	0	0	75	2.20080445287664	6	35	-0.48	90.5	2	2	1	2	2	1	1	0	0	1	2	2	2	2	1	0	2	0	2	0	0	0	0	2	0
1227	1	0	1	0	0	1	0	90	-0.106469859082183	11	33	-0.47	103	2	0	2	0	1	0	2	0	2	0	2	0	0	2	0	0	2	0	0	2	0	0	0	1	0
1228	0	1	1		3	1	0	65	-0.325081070754942	5	38	-0.46	82	2	2	1	2	2	0	1	0	2	0	2	2	0	2	0	0	2	1	0	2	1	1	1	0	0
1229	0	1	0	1	10	0	0	140	0.816481758364547	2	34	-0.46	92	2	2	0	2	1	0	2	0	2	2	0	0	0	2	1	2	2	0	0	0	2	0	0	0	0
1230	1	1	1	1	0	1	0	85	0.867527248078353	2	35	-0.45	82	2	0	0	2	2	0	2	0	2	0	0	2	1	2	0	0	2	0	0	2	0	0	2	0	0
1231	1	1	0	1	0	5	1	140	0.0470663642543556	10	26	-0.45	87	1	2	1	2	2	2	1	0	2	1	0	2	0	1	0	2	1	1	2	2	2	0	2	2	2
1232	1	0	0	1	0	6	1	140	-0.432760447505157	3	28	-0.45	106	2	2	0	0	2	0	0	2	2	2	2	2	0	2	1	2	2	0	2	2	2	0	1	1	0
1233	1	0	1	1	12	0	0	140	3.23409368778844	8	41	-0.43	97.5	2	2	2	2	2	0	1	0	2	2	2	2	0	2	0	1	2	1	1	2	2	0	1	2	1
1234	1	0	1	0	0	8	1	100	-0.875102106057816	5	34	-0.41	79	2	0	0	2	2	0	2	0	2	0	0	2	0	2	0	0	2	0	1	0	0	0	0	0	0
1235	1	0	0	0	0	0	1	75	-0.572291367417915	4	27	-0.4	71	2	1	1	1	2	0	2	0	2	1	2	0	0	2	0	2	2	0	0	2	0	0	1	1	0
1236	0	1	0	0	3	0	0	120	2.20080445287664	7	29	-0.39	85.5	2	2	0	2	2	1	2	0	2	2	2	2	2	0	0	0	2	1	2	2	0	1	0	2	1
1237	0	1	0	0	5	1	0	140	0.0948491721395977	0	26	-0.31	71.5	2	2	0	2	2	0	1	0	2	0	0	2	0	0	0	0	2	0	2	2	1	0	2	2	2
1238	0	0	0	1	0	2	1	80	2.73388088005664	6	29	-0.31	87	1	2	0	1	2	1	1	0	2	1	0	0	0	2	1	0	2	1	0	2	2	0	1	0	0
1239	1	1	1	1	8	0	0	70	2.14155330704837	5	35	-0.23	97.5	2	2	0	1	2	0	2	0	2	0	2	1	0	2	0	0	0	0	0	1	2	0	1	1	0
1240	1	1	1	1	10	0	0	140	-0.302020329456948	0	43	-0.23	102	2	2	1	1	2	0	1	0	2	2	2	0	1	2	1	0	2	1	1	1	1	0	1	1	1
1241	1	1	1	0	7	2	0	105	0.4364670610833	9	41	-0.23	93	2	2	0	0	1	1	1	0	2	0	2	2	0	2	1	0	2	0	2	2	2	0	0	0	0
1242	1	0	1	0	0	4	1	85	0.397358888316658	12	30	-0.16	64	2	2	0	0	2	2	0	0	2	1	2	2	2	2	2	0	2	1	2	2	2	0	0	2	0
1243	0	0	1	0	12	5	0	110	0.74015785301629	4	40	-0.16	105.5	2	0	0	2	1	0	2	0	2	0	2	2	2	2	0	0	2	0	0	2	0	0	0	0	0
1244	1	1	0	0	5	7	1	70	1.0679367105631	11	28	-0.14	89.5	2	2	1	2	2	0	0	0	2	2	2	1	2	2	1	2	2	1	1	2	0	0	0	2	0
1245	1	0	1	0	0	1	1	115	-0.828203000665452	3	25	-0.14	89.5	1	2	0	0	1	0	1	0	1	0	2	2	0	1	1	0	1	0	0	0	0	0	1	0	2
1246	1	1	1	1	0	3	0	85	0.630851690921876	5	31	-0.13	73	1	0	1	2	2	0	1	0	2	0	2	2	0	2	1	2	2	0	0	2	2	0	2	1	0
1247	0	0	1	1	4	5	0	100		10	30	-0.1	87	2	2	0	0	2	0	2	0	1	0	0	0	0	1	2	1	2	0	0	2	0	0	0	0	0
1248	1	0	0	1	0	3	1	95	-0.699810439817602	1	30	-0.07	79	2	2	0	2	0	1	2	0	2	0	2	0	0	2	0	2	2	0	0	2	2	0	2	0	0
1249	0	1	1	1	12	2	0	80	2.91746762870676	7	38	-0.07	140	2	0	0	2	2	2	2	0	2	1	2	2	0	2	0	0	2	0	0	2	2	0	1	0	0
1250	0	1	0	0	5	0	0	90	0.0948491721395977	3	35	-0.04	90.5	2	1	1	1	2	0	1	0	2	1	1	0	1	2	1	0	2	1	2	0	0	0	1	0	0
1251	0	1	1	0	5	0	0	100	0.307216474985356	10	43	-0.03	89.5	2	2	0	2	2	0	2	0	2	2	2	1	0	2	0	0	2	0	0	2	2	0	0	0	0
1252	0	0	0	1	5	3	0	135	2.79511704611557	9	33	-0.03	103.5	2	1	0	2	1	0	2	0	2	0	0	0	0	2	0	1	2	0	0	1	0	0	1	0	0
1253	0	1	1		14	0	0	115	2.83891122171681	0	38	0	102	2	1	0	2	0	0	2	0	2	0	2	2	0	2	0	0	2	0	0	2	0	0	1	1	0
1254	0	0	0	0	5	1	0	75	0.702157533781377	2	35	0.01	74	2	0	1	2	1	0	1	0	2	0	0	0	0	2	1	0	1	0	0	1	0	0	0	1	0
1255	1	0	0	0	0	1	1	95	-0.83075330325189	3	28	0.02	74.5	1	2	0	0	2	0	2	0	0	2	0	0	1	1	1	1	2	0	0	0	2	0	0	0	0
1256	1	1	1	0	10	0	0	95	0.0948491721395977	1	33	0.02	91.5	2	2	1	2	2	0	1	0	1	0	2	1	2	2	0	0	2	0	1	2	2	0	0	0	0
1257	1	1	0	0	5	0	0	85	3.21785891409173	5	42	0.05	79.5	2	2	2	2	2	0	1	1	2	2	2	1	0	2	2	1	2	1	1	2	1	0	2	0	0
1258	0	0	0	0	0	1	0	90	0.958231753296277	13	37	0.09	73.5	1	1	2	1	2	2	1	0	2	0	2	2	1	2	1	2	2	1	2	1	1	0	0	0	1
1259	1	1	0	0	5	2	0	85	-0.658568916179028	10	30	0.09	87	0	2	1	1	2	0	1	0	2	2	0	2	0	0	1	2	0	2	2	0	2	0	0	2	2
1260	1	0	1	0	0	6	0	115	-0.986641064953805	10	28	0.13	73	2	2	0	1	2	2	1	0	1	2	0	2	2	1	1	2	1	0	2	1	2	0	0	1	1
1261	0	1	1	1	0	1	0	85	4.20155109748366	0	42	0.18	90.5	2	0	2	2	1	0	2	0	2	0	2	0	2	2	0	0	2	0	0	2	0	0	1	2	0
1262	1	1	1	1	10	0	0	95	2.22580987540169	7	39	0.19	90.5	2	0	0	2	2	2	1	0	2	0	0	2	0	0	2	2	2	0	2	2	2	0	0	0	0
1263	0	1	1	1	12	2	0	95	1.20117413968015	3	44	0.21	97.5	2	0	0	1	1	1	2	0	2	0	0	0	0	2	0	0	1	0	0	2	0	0	2	2	0
1264	1	0	1	1	5	3	0	135	2.47738000872611	10	38	0.22	101.5	2	0	0	2	1	1	2	0	2	0	2	0	0	2	0	0	2	0	0	2	1	0	0	0	0
1265	1	0	0	0	5	3	0	90	2.32385756455418	1	26	0.26	78.5	2	0	0	2	0	0	2	0	2	0	2	0	0	1	2	1	2	0	0	1	0	0	0	0	0
1266	1	1	1	1	5	0	0	105	0.497713782085753	8	37	0.26	94.5	2	2	1	2	2	0	2	0	2	0	2	1	0	2	0	1	2	0	0	2	2	0	1	0	0
1267	1	0	1	1	12		0	110	-0.2476715565631		34	0.26	92	2	2	0	0	1	2	2	0	2	2	0	2	0	2	0	0	2	0	2	2	0	0	2	0	0
1268	1	0	0	0	0	5	1	75	1.65251308061077	8	27	0.32	81.5	2	1	0	0	1	0	2	0	2	2	2	0	0	2	0	2	2	0	0	2	2	0	0	2	0
1269	0	1	1	0	0	4	0	110	0.501192469153194	9	40	0.35	99.5	2	0	0	1	2	0	2	0	2	0	2	0	0	2	0	2	2	0	0	0	2	0	0	0	0
1270	1	0	1	0	0	3	0	100	-0.561316172599981	4	37	0.42	93.5	2	2	0	2	1	0	1	0	2	0	2	1	0	2	0	0	2	0	0	0	0	0	1	0	0
1271	0	0	1	0	0	1	0	110	0.604584455551708	6	33	0.43	92	2	2	0	2	2	0	1	0	2	1	2	2	0	2	0	0	2	0	1	2	2	0	0	2	1
1272	1	0	0	0	0	4	0	95	2.41849964371541	5	31	0.52	68	2	2	0	2	2	0	2	0	2	1	2	0	0	2	0	0	2	1	1	2	2	0	1	1	0
1273	0	0	0	0	0	5	0	105	1.8670045980615	2	35	0.55	79.5	2	0	0	2	1	0	1	0	2	0	2	1	0	2	0	0	2	1	2	2	0	0	1	1	0
1274	1	1	0		14	2	0	95	2.25033287811321	2	40	0.58	92	2	2	0	1	2	0	1	0	2	2	2	2	2	1	0	0	2	0	1	2	0	0	0	0	0
1275	1	1	0	0	16	0	0	95	2.83891122171681	4	43	0.65	86.5	2	2	0	0	1	0	1	0	2	1	2	0	1	2	1	0	1	0	0	2	0	0	0	1	0
1276	0	1	1	1	0	8	0	90	-0.872139820497857	2	27	0.68	79.5	1	0	1	0	2	1	1	0	0	1	0	1	0	0	0	0	2	0	0	1	0	0	1	0	0
1277	1	1	0	1	0	3	0	115	-0.422808904146216	3	33	0.91	84	2	2	0	2	2	0	2	0	2	0	0	2	0	0	0	2	0	0	0	0	0	0	0	0	2
1278	0	0	1	0	0	6	1	95	0.0568366820235306	12	33	1.11	97	2	0	1	2	0	0	0	0	0	0	2	0	2	2	1	2	1	0	2	1	0	0	0	0	1
1279	1	1	1	1	10	1	0	100	2.69388013952395	11	40		78	2	2	1	2	2	0	1	0	2	0	2	1	0	2	0	0	1	0	1	2	0	0	0	2	0
1280	1	0	0	0	0		1	110	1.66289447526082				73.5	2	2	0	0	2	0	1	0	2	0	2	0	0	0	0	1	2	0	1	2	2	0	0	0	0
1281	1	0	1	0	0	4	0	75	0.212354411769822	8			94.5	2	2	1	1	2	0	2	1	2	2	2	2	0	2	0	2	2	1	1	2	0	0	0	1	0
1282	0	1	0	1	5		0	75	-0.812012130173657				92	1	0	0	2	0	2	1	0	1	0	0	2	0	2	0	0	1	0	2	0	1	0	0	0	1
1283	1	1	0	0	7	2	0	85	-0.722480018946467	2			87	2	0	0	2	0	0	2	0	0	0	2	0	0	2	1	0	1	1	1	2	2	0	2	0	0
1284	0	0	1	0	0	4	1	85	-0.581751256548406	14			97.5	2	2	1	2	2	0	2	0	2	1	2	1	0	2	0	0	2	0	1	2	2	0	1	0	0
1285	1	1	0	1	0		0	75	0.196324984998448				84	1	2	0	2	2	2	1	0	2	1	2	0	0	2	0	1	2	1	1	2	0	0	0	2	1
1286	0	1	1	1	0	0	0	75	-0.611989709766857	6	26		77	1	0	1	0	2	2	1	0	0	0	0	0	2	2	0	0	1	0	1	2	2	0	1	0	0
1287	1	0	0		0	7	0	95	1.95539771394288	5	26		88	2	2	0	2	0	0	2	0	2	0	2	0	0	1	0	2	2	0	0	2	0	0	0	0	0
1288	0	0	0	0	0		1	70	-0.920221131439498				68.5	0	1	0	1	2	0	1	0	1	0	0	0	2	1	1	0	0	2	1	2	2	0	0	1	2
1289	1	1	1	0	0	1	1	115	-0.439147156108001	15	28		97.5	2	2	1	2	2	2	1	0	2	2	2	2	2	2	0	2	2	2	0	2	2	0	1	2	0
1290	0	1	0	1	5	0	0	100	-0.439147156108001	13	31		92.5	2	2	0	2	0	0	2	0	0	2	1	1	2	2	0	1	2	1	0	0	0	0	1	2	0
1291	1	0	1	0	12	0	1	115	2.13466755420867	6	40		92	0	2	0	2	2	0	1	0	0	2	2	1	0	2	0	0	2	0	2	1	2	0	1	1	0
1292	1	0	1	1	16	2	0		1.82039168264171	0				2	1	1	2	2	0	2	0	2	2	2	0	0	2	0	0	2	0	0	2	0	0	1	0	0
1293	0	1	0	0	5	2	0	100	3.02237304256603	2	33		92.5	2	1	0	2	1	0	2	0	2	0	2	0	0	2	0	1	2	0	0	2	2	0	2	2	0
1294	1	1	1	1	0	0	0	85	-0.743041894072912	13			77	2	2	1	0	2	0	2	0	2	2	2	0	0	2	0	0	2	0	0	0	0	0	0	0	0
1295	0	0	0	1	0		1		-0.849866680297531					2	1	0	0	0	1	1	0	2	1	0	1	1	2	1	0	2	1	0	2	0	0	0	0	0
1296	1	1	1	1	0	7	0	95	-0.769589868643493	3	30		75.5	2	0	1	0	2	2	2	0	1	1	0	1	0	2	0	2	2	0	0	2	0	0	0	0	0
1297	0	1	0	1	5		0	90	-0.809049844613698				89.5	2	1	0	2	2	1	2	0	2	2	2	2	1	2	0	0	2	1	1	2	2	0	0	1	0
1298	1	1	1	1	0	8	0	100	-0.969082097424848	13	28		90.5	2	2	0	0	2	0	1	0	2	1	0	1	0	2	0	0	1	2	0	1	0	0	0	0	0
1299	1	0	1	1	0	4	1		-0.404304357069498	14	39			2	1	0	0	1	0	2	1	2	0	2	0	0	2	0	0	2	0	1	2	0	0	0	2	0
1300	1	1	1	1	0	8	1	110	-0.83075330325189	3	30		67	2	0	0	2	0	0	2	0	2	0	2	0	0	2	0	0	2	0	0	2	0	0	0	1	0
1301	1	1	1	0	0		1	70	-0.795570511195317		22		82	2	2	1	2	2	0	1	0	1	0	0	1	0	2	0	0	1	1	1	1	1	0	0	2	0
1302	0	0	0	1	0	7	1	80	-0.741447705550115	12	22		63.5	2	2	0	2	2	1	1	0	1	0	2	2	1	2	1	2	1	1	1	2	0	0	0	2	0
